# Supplementary material for: Nursing students and nurses’ knowledge and attitudes regarding children’s pain: A comparative cross-sectional study
Source: PLoS One. 2019 Oct 10;14(10):e0223730. doi: 10.1371/journal.pone.0223730 (PMC6786626; doi:10.1371/journal.pone.0223730)
Supplement: S1 Table — (XLSX) [file pone.0223730.s001.xlsx]

## Sheet: All Schools & Hospitals PNKAS 6
ID_No	Center	DOB_Age	Gender	Status	Q1	Q2	Q3	Q4	Q5	Q6	Q7	Q8	Q9	Q10	Q11	Q12	Q13	Q14	Q15	Q16	Q17	Q18	Q19	Q20	Q21	Q22	Q23	Q24	Q25	Q26	Q27	Q28	Q29	Q30	Q31	Q32	Q33	Q34	Q35	Q36	Q37	Q38	Q39	Q40	Q41	Q42	Total_PNKAS	Total_Percentage_PNKAS
1	1	21	2	1	0	0	1	1	1	0	1	1	1	0	1	1	1	0	0	1	1	0	1	0	1	1	0	0	0	1	1	1	0	0	0	1	1	0	1	0	0	0	0	0	0	1	21	50
2	1	25	2	1	0	0	1	0	1	1	0	0	1	0	1	0	0	0	0	1	1	1	0	0	0	1	0	0	1	0	1	0	1	1	1	0	0	0	0	0	0	0	0	0	0	0	14	33.3333
3	1	21	2	1	0	0	1	1	1	1	0	1	0	1	0	1	1	0	1	1	1	0	0	0	1	1	0	0	0	0	0	0	1	1	1	1	1	0	1	1	0	0	0	0	0	1	21	50
4	1	24	2	1	0	1	1	1	1	0	0	0	1	0	1	0	1	0	1	1	1	1	1	0	0	1	0	1	0	0	1	1	1	0	1	1	1	0	0	1	0	0	1	0	1	0	23	54.7619
5	1	22	2	1	0	0	0	0	1	1	0	0	1	0	0	1	0	0	0	1	1	0	0	0	1	1	0	1	0	1	0	1	0	0	0	1	1	0	0	0	0	0	0	0	0	0	13	30.9524
6	1	24	2	1	0	0	1	0	1	1	0	1	1	1	1	1	1	0	1	1	1	0	1	0	0	0	1	0	0	1	0	0	1	0	0	0	1	0	0	0	0	0	0	0	1	1	19	45.2381
7	1	24	2	1	0	0	0	1	0	0	1	1	1	1	1	0	0	1	1	0	1	0	0	0	0	1	0	0	1	0	1	0	1	0	0	0	0	0	0	0	0	0	0	0	0	0	13	30.9524
8	1	25	2	1	0	0	1	0	1	1	0	0	0	0	0	0	1	0	0	0	0	1	1	0	1	1	0	0	1	1	1	0	0	0	0	1	1	0	1	1	0	0	0	0	0	0	15	35.7143
9	1	23	2	1	0	1	0	1	1	1	0	0	1	0	0	0	0	0	0	0	0	1	1	0	1	1	0	1	0	0	1	0	0	0	1	0	1	0	1	0	0	0	1	1	1	0	17	40.4762
10	1	23	2	1	0	1	1	0	1	1	0	0	1	0	0	1	1	1	1	0	0	0	0	1	0	1	1	1	0	0	0	0	1	0	0	0	1	0	0	0	0	0	0	0	0	0	15	35.7143
11	1	24	2	1	0	0	0	1	1	1	1	0	0	0	0	1	0	0	0	0	1	0	1	0	1	0	0	0	0	0	1	1	0	0	1	0	0	0	0	0	0	0	0	0	0	1	12	28.5714
12	1	21	2	1	0	1	1	1	0	0	1	1	1	0	0	0	0	0	0	1	1	0	0	1	1	0	1	0	1	0	0	0	1	0	0	0	0	0	0	0	1	0	0	0	0	1	15	35.7143
13	1	23	2	1	0	0	0	0	1	1	0	1	0	0	1	0	0	0	1	1	1	0	0	0	1	0	0	0	0	0	1	1	0	0	1	1	1	0	1	1	0	0	0	0	0	1	16	38.0952
14	1	22	2	1	0	0	1	0	1	1	1	0	1	0	1	0	0	1	0	1	0	1	0	0	1	0	1	0	0	1	1	1	0	1	0	0	0	0	0	0	0	0	0	0	0	1	16	38.0952
15	1	21	2	1	0	0	0	1	1	0	0	0	1	1	1	1	1	0	1	1	1	1	0	1	1	1	0	1	1	0	1	0	0	0	1	1	0	0	1	0	0	0	0	1	0	1	22	52.381
16	1	23	2	1	0	0	1	0	1	1	0	1	1	1	1	0	1	0	0	0	0	0	0	0	1	1	0	1	1	1	0	0	1	0	0	1	0	0	0	0	0	0	1	0	1	0	17	40.4762
17	1	23	2	1	0	0	1	0	1	1	0	0	0	1	0	1	0	0	1	0	0	0	0	1	0	0	0	0	1	0	0	0	1	0	1	1	0	0	0	0	0	0	0	0	0	0	11	26.1905
18	1	22	2	1	0	0	1	0	1	1	0	1	1	0	1	0	1	1	0	0	0	0	1	0	1	0	0	0	1	0	0	0	0	0	0	0	0	0	1	1	0	0	0	0	1	0	14	33.3333
19	1	22	2	1	0	0	1	0	1	0	1	0	0	1	1	1	1	0	0	0	0	0	1	0	0	1	0	0	1	0	0	0	0	0	0	0	0	0	0	0	0	0	1	0	0	0	11	26.1905
20	1	21	2	1	0	1	0	0	1	1	1	0	1	0	1	1	1	0	0	1	1	0	1	1	1	1	0	1	0	0	0	0	1	0	0	1	0	0	0	1	0	0	0	1	0	0	19	45.2381
21	1	23	2	1	1	0	1	0	1	1	1	0	1	1	1	1	1	0	1	1	1	1	0	1	1	0	1	0	0	0	0	0	0	0	0	0	1	0	0	0	0	0	0	0	0	0	18	42.8571
22	1	21	2	1	0	0	1	0	1	1	1	0	0	1	1	1	0	0	1	1	0	1	0	0	1	0	0	0	0	1	0	1	0	1	1	1	0	0	0	1	0	0	0	0	0	1	18	42.8571
23	1	22	2	1	0	0	1	0	0	0	1	0	1	0	1	0	1	0	1	1	1	1	1	1	0	0	1	0	1	1	1	0	0	0	0	0	0	0	0	0	0	0	1	0	0	1	17	40.4762
24	1	27	2	1	0	0	1	0	0	1	1	0	1	1	1	1	1	1	0	1	0	1	0	0	0	0	0	0	1	0	0	0	1	0	0	1	1	0	0	1	1	0	0	0	0	1	18	42.8571
25	1	25	2	1	0	1	0	0	0	0	0	0	1	1	1	0	1	1	0	0	1	1	0	0	1	0	0	1	0	0	1	0	0	0	1	0	0	0	0	0	0	0	0	0	0	1	13	30.9524
26	1	24	2	1	0	0	0	0	1	1	0	0	1	0	0	0	1	0	1	0	1	0	0	0	1	1	0	0	0	0	1	0	1	0	0	0	0	0	1	0	1	0	0	0	0	0	12	28.5714
27	1	21	2	1	0	1	1	1	1	1	0	0	1	0	0	0	0	0	0	0	0	1	1	0	1	1	0	1	0	0	1	0	0	0	1	0	1	0	1	0	0	0	1	1	1	0	18	42.8571
28	1	22	2	1	0	0	1	0	0	1	1	0	1	1	1	1	1	1	0	1	0	1	0	0	0	0	0	0	1	0	0	0	1	0	1	1	1	0	0	1	1	0	0	0	0	1	19	45.2381
29	1	21	2	1	0	0	0	0	1	1	1	1	1	0	1	0	1	1	1	0	1	1	1	0	1	0	0	0	0	0	1	0	1	0	1	1	1	0	1	1	0	0	0	0	0	0	20	47.619
30	1	24	2	1	1	0	1	0	0	1	0	0	0	0	1	0	1	1	0	0	0	1	0	0	0	0	0	0	1	0	0	0	1	0	0	0	0	0	1	0	1	0	1	0	0	1	13	30.9524
31	1	22	2	1	0	0	1	0	1	1	1	1	0	0	1	1	1	0	0	0	0	1	0	1	1	0	0	1	0	1	1	1	1	0	1	1	0	0	0	1	0	0	0	0	0	0	19	45.2381
32	1	23	2	1	0	1	0	1	1	0	1	1	1	0	0	1	1	0	1	1	0	1	0	1	0	1	0	0	0	0	0	0	0	0	0	1	0	0	0	0	0	0	0	0	0	0	14	33.3333
33	1	21	2	1	0	1	1	0	1	1	0	0	1	1	1	0	1	0	0	0	0	1	0	1	1	1	0	0	0	0	1	0	0	0	0	0	0	0	0	0	1	0	0	0	1	1	16	38.0952
34	1	21	2	1	0	1	1	0	1	1	0	0	0	0	0	0	0	0	0	1	1	0	0	0	1	1	0	0	0	0	0	0	0	0	0	0	0	0	0	1	0	0	0	0	0	0	9	21.4286
35	1	21	2	1	0	1	1	0	1	1	0	0	1	0	0	1	1	0	1	0	1	1	1	0	1	1	0	0	0	1	0	0	1	0	1	1	0	0	1	1	0	0	0	0	0	0	19	45.2381
36	1	21	2	1	1	0	0	1	1	0	1	1	1	1	0	1	0	0	0	1	0	1	0	0	1	1	0	0	1	0	0	0	0	0	1	0	0	0	0	0	0	0	0	0	0	0	14	33.3333
37	1	23	2	1	0	0	1	1	1	1	0	0	1	0	0	1	1	0	1	0	0	0	0	1	1	1	0	1	0	0	1	0	1	0	0	0	0	0	1	1	0	0	0	0	0	0	16	38.0952
38	1	21	2	1	0	1	0	0	1	1	1	0	1	0	0	1	1	0	0	0	1	0	0	0	1	0	0	0	0	1	0	1	0	0	0	0	0	0	0	1	0	0	1	0	1	0	14	33.3333
39	1	22	2	1	0	0	0	0	1	1	0	0	1	0	1	1	1	0	1	0	0	1	0	0	1	1	0	0	1	1	1	0	1	0	0	0	1	0	1	0	0	0	1	0	1	0	18	42.8571
40	1	21	2	1	0	1	0	0	1	1	1	1	0	1	1	0	0	1	0	0	1	1	0	0	1	1	1	0	1	1	0	0	0	0	0	0	1	0	0	0	0	0	0	0	1	0	17	40.4762
41	1	28	2	1	0	0	0	0	1	1	0	0	1	0	1	0	1	0	0	0	0	1	1	0	1	1	0	1	0	1	0	0	0	0	0	1	0	0	0	0	0	0	0	1	0	0	13	30.9524
42	1	22	2	1	0	1	0	0	1	1	0	1	0	0	0	1	1	1	0	1	0	0	0	0	0	0	0	0	1	0	0	1	0	0	0	1	1	0	0	0	0	0	0	1	0	0	13	30.9524
43	1	23	2	1	0	0	1	0	0	1	1	1	1	0	1	0	0	0	0	1	0	0	0	0	0	0	0	0	0	0	1	0	0	0	0	1	0	0	0	0	1	0	1	0	1	1	13	30.9524
44	1	23	2	1	0	0	1	1	1	1	0	1	1	0	1	0	1	1	0	0	1	1	1	0	1	0	0	0	1	0	0	0	1	1	1	1	1	0	1	1	0	0	0	0	0	0	21	50
45	1	21	2	1	1	0	0	0	1	0	1	0	1	1	1	1	1	1	0	1	0	0	1	0	1	0	1	0	0	0	0	0	1	0	0	1	1	0	1	0	0	0	0	0	0	1	18	42.8571
46	1	21	2	1	0	1	0	0	1	1	0	1	1	0	0	1	0	1	0	1	1	1	0	1	0	0	0	0	1	0	0	0	1	0	0	0	0	0	0	0	0	0	0	0	0	0	13	30.9524
47	1	25	2	1	1	0	1	1	0	1	0	0	0	1	0	1	0	0	1	0	1	1	0	0	0	0	0	1	1	0	0	1	0	1	0	0	0	0	0	1	0	0	0	1	0	0	15	35.7143
48	1	21	2	1	0	0	0	1	0	1	1	1	1	0	0	1	1	0	0	0	0	0	0	1	1	0	1	0	0	1	1	0	0	1	1	1	0	0	0	0	0	0	0	0	0	1	16	38.0952
49	1	21	2	1	0	0	1	0	0	0	0	1	1	1	1	1	1	0	1	0	1	1	0	0	0	0	1	1	0	0	1	1	1	1	0	0	0	0	0	0	1	0	0	0	0	1	18	42.8571
50	1	21	2	1	0	0	1	0	1	1	0	0	1	1	1	1	1	0	1	1	1	1	1	0	1	0	0	0	1	0	1	0	1	0	0	1	0	0	0	0	0	0	0	0	0	1	19	45.2381
51	1	24	2	1	0	1	0	0	1	1	1	0	1	0	0	1	0	0	1	1	1	1	0	0	1	1	0	1	0	1	0	0	0	0	0	0	0	0	0	1	1	0	0	0	0	0	16	38.0952
52	1	22	2	1	0	1	1	0	1	1	1	0	1	0	1	1	0	0	1	0	0	0	0	1	0	0	0	0	0	0	0	0	0	0	1	1	1	0	0	1	1	0	0	0	0	0	15	35.7143
53	1	21	2	1	1	1	0	0	1	1	1	1	1	1	1	0	0	0	1	1	1	0	0	0	0	0	1	1	0	1	1	0	0	0	0	0	1	0	0	0	0	0	0	0	0	1	18	42.8571
54	1	24	2	1	0	0	0	0	1	1	0	0	1	0	1	0	1	0	0	0	0	1	0	0	0	0	0	1	1	0	0	0	0	0	1	1	0	0	0	0	1	0	1	0	1	1	14	33.3333
55	1	22	2	1	0	0	0	0	1	1	1	1	1	0	0	0	1	0	0	0	1	1	1	0	0	1	0	1	1	0	0	0	0	0	1	1	1	0	0	0	1	0	0	0	0	1	17	40.4762
56	1	25	2	1	0	0	1	0	1	1	0	1	0	1	1	1	1	0	0	1	1	1	1	0	1	1	0	0	1	1	0	0	0	0	1	0	0	0	0	0	0	0	0	0	0	0	17	40.4762
57	1	32	2	1	1	0	1	0	1	0	0	1	1	0	1	1	1	1	0	0	1	0	0	0	1	0	1	1	1	0	0	0	0	0	0	0	0	0	1	0	1	0	1	0	0	1	18	42.8571
58	1	29	2	1	0	0	1	1	1	1	1	0	1	1	1	0	0	0	0	0	1	1	0	0	0	1	0	1	0	1	0	0	0	0	1	0	0	0	0	0	0	0	0	0	0	0	14	33.3333
59	1	22	2	1	0	1	1	0	0	1	0	0	1	0	1	1	1	0	1	1	1	0	1	0	1	0	1	0	1	0	0	0	0	0	1	0	0	0	1	1	0	0	0	0	0	1	18	42.8571
60	1	21	2	1	0	0	1	1	1	1	1	0	1	0	1	1	0	1	0	0	0	0	0	0	0	0	0	0	0	0	0	1	0	0	0	0	1	0	0	0	0	0	1	0	0	0	12	28.5714
61	1	22	2	1	0	0	0	1	1	1	1	0	1	0	0	1	0	0	0	1	1	1	0	0	1	0	0	1	1	0	1	0	0	0	0	1	1	0	1	1	0	0	0	0	0	0	17	40.4762
62	1	22	2	1	0	0	0	0	1	1	1	1	0	0	1	1	1	0	1	1	1	0	0	1	1	0	0	0	0	1	0	0	0	0	0	0	0	0	1	1	0	0	0	0	0	1	16	38.0952
63	1	23	2	1	1	0	1	0	0	0	1	0	1	1	1	0	1	1	0	1	0	0	0	1	0	0	0	1	0	0	1	0	1	0	1	0	0	0	1	0	1	0	0	0	0	1	17	40.4762
64	1	21	2	1	0	1	0	0	1	1	1	0	1	0	0	1	1	1	0	0	1	1	0	0	0	1	1	0	0	1	0	0	0	0	0	1	1	0	1	0	0	0	0	0	1	0	17	40.4762
65	1	22	2	1	1	1	1	0	1	1	1	1	1	0	1	0	0	1	0	1	0	0	1	0	1	0	0	1	1	0	1	0	1	0	1	1	1	0	0	0	0	0	0	0	0	1	21	50
66	1	23	2	1	0	1	1	1	1	1	1	0	1	0	0	1	1	1	1	1	0	1	0	0	1	1	0	0	1	0	0	0	1	1	0	0	0	0	0	0	0	0	0	1	0	0	19	45.2381
67	1	21	2	1	0	0	1	0	1	1	0	0	0	0	1	0	1	0	0	0	0	1	1	0	1	1	0	1	1	1	0	1	0	0	0	1	0	0	1	1	0	0	0	0	0	0	16	38.0952
68	1	26	2	1	0	1	0	0	1	0	1	0	0	0	1	1	0	0	1	0	0	0	1	0	1	1	0	1	1	1	0	0	1	1	1	0	0	0	0	0	0	0	0	1	0	1	17	40.4762
69	1	21	2	1	0	0	0	0	1	0	0	0	1	1	1	1	1	0	1	0	1	0	1	0	0	1	0	0	0	1	0	0	0	1	0	0	1	0	1	0	0	0	0	0	0	0	14	33.3333
70	1	25	2	1	0	0	0	0	0	0	1	0	1	0	1	0	0	1	0	0	0	1	0	0	1	1	0	0	1	1	1	0	1	0	0	0	1	0	1	0	0	0	0	0	1	0	14	33.3333
71	1	24	2	1	0	0	0	0	1	1	1	0	0	0	1	0	0	0	0	0	0	1	0	0	1	0	0	1	1	1	1	0	0	0	0	1	1	0	1	1	1	0	0	0	0	0	15	35.7143
72	1	24	2	1	0	0	1	0	1	1	1	0	0	0	1	0	1	0	0	0	1	1	0	0	1	0	0	1	0	0	1	0	1	0	0	1	1	0	0	0	0	0	1	0	1	0	16	38.0952
73	1	22	2	1	0	0	0	0	1	1	0	0	0	1	1	1	1	0	1	1	1	0	1	1	1	0	0	0	0	0	1	0	0	0	0	1	1	0	1	0	0	0	0	0	0	0	16	38.0952
74	1	22	2	1	0	0	1	0	1	1	1	0	1	0	1	0	1	0	0	0	0	1	1	0	1	1	1	0	0	1	1	0	1	0	0	1	1	0	0	0	0	0	0	0	0	0	17	40.4762
75	1	26	2	1	0	1	0	0	1	1	1	0	0	0	0	0	1	1	0	0	0	1	0	0	0	1	1	0	0	1	0	0	0	0	0	1	1	0	1	0	0	0	0	0	1	0	14	33.3333
76	1	22	2	1	1	0	1	1	1	1	1	0	1	1	1	0	1	0	0	1	1	0	0	0	0	0	0	0	0	0	0	0	1	1	1	1	1	0	0	0	0	0	1	0	1	1	20	47.619
77	1	28	2	1	1	1	0	0	1	1	0	0	0	0	1	1	0	0	0	0	1	0	0	1	0	1	0	1	1	0	1	0	1	0	1	1	0	0	0	0	0	0	0	0	0	1	16	38.0952
78	1	21	2	1	1	1	0	1	0	1	0	1	0	1	0	0	0	1	0	1	0	1	1	0	1	1	0	1	1	0	0	0	1	1	0	1	1	0	0	0	0	0	0	0	1	0	19	45.2381
79	1	23	2	1	0	0	1	0	1	1	1	1	0	1	1	1	0	0	0	1	0	1	0	1	1	0	0	0	0	0	0	1	0	1	1	0	1	0	0	0	1	0	0	1	0	0	18	42.8571
80	1	22	2	1	0	1	0	0	1	1	1	0	0	0	0	1	1	1	0	0	1	1	0	0	0	1	1	0	1	1	0	0	0	0	0	1	1	0	1	0	0	0	0	0	1	0	17	40.4762
81	1	22	2	1	0	0	1	0	1	0	1	0	1	0	0	1	0	0	0	0	0	0	1	0	1	0	0	1	0	1	1	0	0	0	0	1	1	0	0	0	0	0	0	0	1	0	13	30.9524
82	1	25	2	1	1	1	0	0	0	0	1	0	0	1	1	1	0	0	1	1	0	1	1	1	0	1	0	0	0	1	0	0	1	1	0	0	0	0	1	0	0	0	0	0	0	1	17	40.4762
83	1	23	2	1	1	1	0	1	1	1	0	1	1	1	0	0	0	1	1	1	0	1	1	1	1	1	0	0	1	0	0	1	1	1	0	0	0	0	0	0	0	0	0	0	0	0	20	47.619
84	1	27	2	1	0	1	1	0	0	0	1	0	0	1	0	1	0	0	1	0	0	0	1	0	1	1	1	0	1	1	1	0	0	0	1	1	0	0	0	0	0	0	0	0	0	0	15	35.7143
85	1	21	2	1	0	1	1	1	1	1	0	0	1	1	0	0	1	1	0	1	1	1	0	1	0	0	0	1	1	0	0	0	0	0	0	0	0	0	0	0	1	1	0	0	0	0	17	40.4762
86	1	22	2	1	1	0	1	0	1	1	0	0	0	0	1	0	1	1	0	1	1	0	0	0	1	0	0	1	0	1	0	1	0	0	0	1	1	0	1	0	0	0	0	0	0	1	17	40.4762
87	1	23	2	1	0	1	1	0	0	0	1	0	0	0	0	0	1	0	1	1	0	1	1	1	0	0	0	0	1	0	1	1	0	0	0	1	0	0	0	0	0	0	0	0	0	1	14	33.3333
88	1	23	2	1	0	1	0	1	0	1	1	0	0	0	1	0	1	0	1	1	1	0	0	0	1	1	0	0	1	1	1	0	0	1	1	0	1	0	1	1	0	0	0	0	0	0	19	45.2381
89	1	26	1	1	1	1	0	1	0	0	1	0	0	0	0	1	1	1	0	0	0	0	0	0	1	1	1	0	0	1	0	0	1	0	1	1	0	0	0	0	0	0	1	0	0	0	15	35.7143
90	1	28	2	1	0	1	1	0	1	1	0	1	1	1	1	0	1	0	1	1	0	1	0	0	1	1	0	0	0	1	1	1	0	1	0	0	1	0	0	0	0	0	0	0	0	0	19	45.2381
91	1	24	2	1	0	1	1	0	1	1	0	0	1	0	0	0	1	1	1	0	0	0	1	1	0	0	0	0	0	1	0	1	1	0	0	0	0	0	0	0	0	0	0	0	0	1	14	33.3333
92	1	22	2	1	0	1	1	1	0	1	0	0	1	0	0	1	1	0	0	1	0	0	0	1	0	0	1	0	1	1	1	0	0	1	0	1	1	0	1	1	0	0	0	0	1	1	20	47.619
93	1	24	2	1	1	1	1	1	0	1	1	0	1	0	0	1	1	1	0	0	0	1	0	0	1	1	0	1	0	1	0	1	1	0	0	0	1	0	1	0	0	0	0	0	0	0	19	45.2381
94	1	22	2	1	0	1	1	0	1	1	0	0	0	1	1	0	0	1	0	1	1	0	0	0	0	1	1	0	1	1	1	0	1	0	0	1	1	0	0	1	0	0	0	0	0	0	18	42.8571
95	1	24	2	1	0	1	0	0	0	0	0	0	1	1	1	0	0	0	1	0	0	1	1	0	1	1	0	1	1	1	1	0	0	0	0	0	1	0	0	0	0	0	0	0	0	1	15	35.7143
96	1	24	1	1	0	0	1	1	1	1	1	0	1	0	1	0	1	0	0	0	0	0	0	0	1	0	0	0	0	0	1	0	1	0	0	1	1	0	1	1	0	0	0	0	0	1	16	38.0952
97	1	21	1	1	0	0	0	0	1	1	1	0	0	0	0	0	0	0	0	1	0	0	0	0	1	1	1	1	0	0	1	0	0	0	0	0	0	0	1	0	0	1	0	0	0	0	11	26.1905
98	1	21	2	1	0	0	0	1	1	1	1	1	1	0	1	0	1	0	0	1	0	1	0	0	1	0	0	0	0	0	1	0	1	1	0	0	1	0	0	1	0	0	0	0	0	0	16	38.0952
99	1	21	2	1	1	1	1	0	1	1	0	1	1	0	1	0	1	0	0	0	1	1	1	1	1	1	1	0	1	1	1	0	1	1	0	0	1	0	1	0	0	0	0	0	0	1	24	57.1429
100	1	24	2	1	0	1	1	0	1	1	0	0	0	1	1	0	0	1	0	0	0	0	1	0	0	0	1	1	1	1	0	0	1	1	0	0	1	0	0	1	1	0	0	0	0	1	18	42.8571
101	1	24	2	1	0	1	1	1	1	1	0	0	0	1	1	1	1	0	1	1	1	1	0	1	0	0	1	0	0	0	1	1	0	0	0	1	0	0	0	0	0	0	0	0	0	0	18	42.8571
102	1	23	2	1	0	1	0	1	1	1	0	0	1	0	0	1	1	1	0	1	1	0	1	1	1	0	1	1	0	0	0	0	0	0	0	0	0	0	0	0	0	0	0	0	0	0	15	35.7143
103	1	21	2	1	0	1	1	0	1	1	0	0	0	0	1	0	0	1	0	1	0	1	0	1	0	0	1	0	1	1	1	1	0	0	1	1	0	0	0	0	0	0	0	0	0	1	17	40.4762
104	1	21	1	1	0	1	1	0	0	1	0	0	1	0	0	1	0	0	1	0	0	0	1	1	0	1	0	1	0	0	1	0	0	1	1	0	0	0	0	0	1	0	0	0	0	1	15	35.7143
105	1	23	1	1	0	1	1	1	1	1	1	0	0	1	1	0	1	0	0	1	0	0	0	0	1	0	0	0	1	0	1	1	1	0	0	1	0	0	0	0	0	0	0	0	0	0	16	38.0952
106	1	23	2	1	0	0	0	0	1	0	0	1	0	0	0	0	0	0	1	0	0	0	1	1	1	0	1	1	0	1	0	1	1	1	0	0	1	0	0	0	0	0	1	0	1	1	16	38.0952
107	1	26	2	1	1	0	1	0	1	1	1	0	0	1	1	0	1	0	0	1	0	1	0	0	1	0	0	1	1	0	1	0	0	0	0	0	1	0	0	0	0	0	0	0	0	1	16	38.0952
108	1	24	1	1	1	1	0	1	1	1	0	0	1	0	0	0	1	1	1	0	1	0	1	1	1	1	1	1	1	0	0	0	0	0	0	1	1	0	0	0	1	0	0	0	0	1	21	50
109	1	21	2	1	1	0	1	1	0	0	1	1	1	0	1	0	0	0	1	1	0	0	0	1	0	0	0	1	0	0	0	0	0	1	0	0	1	0	0	0	1	0	1	0	0	0	15	35.7143
110	1	21	2	1	0	1	1	0	1	1	0	0	0	1	1	0	0	1	0	1	1	1	0	0	0	0	1	0	1	0	1	0	0	0	0	0	0	0	1	0	0	0	0	0	0	1	15	35.7143
111	1	26	2	1	0	1	0	1	0	0	1	0	1	0	0	1	1	0	1	0	0	0	1	0	0	0	1	0	1	0	1	0	0	0	0	0	0	0	1	0	0	0	0	0	0	1	13	30.9524
112	1	24	2	1	0	1	0	0	1	1	0	0	1	0	1	0	0	0	0	1	1	1	1	0	0	0	1	0	0	0	0	0	0	0	0	0	0	0	0	0	0	0	0	0	0	0	10	23.8095
113	1	28	2	1	0	0	1	1	0	1	0	1	1	1	1	0	0	0	1	1	1	1	1	0	1	1	0	0	0	0	0	1	1	1	0	1	1	0	0	0	0	0	0	0	0	0	19	45.2381
114	1	24	1	1	0	1	0	1	1	1	1	0	0	0	0	0	1	0	0	1	0	1	0	0	0	0	0	1	0	0	1	1	1	0	0	1	0	0	1	0	0	0	0	0	0	0	14	33.3333
115	1	23	2	1	0	0	0	1	1	1	0	0	0	0	1	1	1	0	0	1	0	0	1	0	1	1	1	1	1	1	0	0	1	1	1	1	0	0	0	0	0	0	0	0	1	0	19	45.2381
116	1	21	2	1	0	1	1	1	1	1	1	1	1	1	1	1	0	0	0	1	0	1	0	0	1	0	0	0	0	1	1	0	0	0	1	0	0	0	0	0	0	0	0	0	0	0	17	40.4762
117	1	28	2	1	0	0	1	0	0	1	1	0	1	0	1	0	1	0	0	0	0	0	0	0	0	1	0	0	1	1	1	0	0	0	0	0	0	0	1	1	0	0	0	1	0	0	13	30.9524
118	1	22	2	1	0	1	0	0	1	1	0	0	1	0	0	1	1	1	0	1	0	0	0	1	1	0	0	1	1	0	1	1	0	0	0	0	1	0	0	0	0	0	0	1	0	0	16	38.0952
119	1	22	2	1	0	0	0	1	1	1	1	0	0	0	0	0	1	0	1	1	1	1	1	1	1	0	1	1	1	1	0	0	1	1	1	0	0	0	0	1	0	0	0	1	0	0	21	50
120	1	21	2	1	0	1	0	0	0	1	1	0	1	0	1	0	1	0	1	0	0	0	1	0	1	0	0	0	1	1	0	1	0	0	0	1	1	0	0	0	1	0	0	0	0	0	15	35.7143
121	1	23	1	1	0	0	1	0	0	1	1	0	1	1	1	1	1	0	0	0	1	1	1	0	1	0	1	1	1	0	0	0	0	0	0	0	0	0	0	0	1	0	0	0	0	0	16	38.0952
122	1	24	1	1	0	0	0	1	1	1	0	0	0	0	1	0	1	0	1	0	1	1	0	0	1	1	0	1	0	0	0	1	1	1	0	0	0	0	0	0	1	0	0	0	0	0	15	35.7143
123	1	23	2	1	0	1	0	0	1	1	1	0	0	0	0	0	0	0	0	0	0	1	0	0	1	1	1	0	0	1	1	0	0	0	0	1	0	0	0	1	0	0	0	0	0	0	12	28.5714
124	1	21	2	1	0	1	0	0	0	1	0	1	0	1	1	0	1	0	0	1	0	0	1	0	0	0	0	0	0	0	1	0	0	0	0	1	0	0	1	1	0	0	0	1	0	1	14	33.3333
125	1	21	1	1	1	1	1	1	1	1	0	0	0	1	0	1	1	1	1	0	1	0	0	1	1	1	0	1	0	0	0	0	0	0	0	0	1	0	1	1	0	0	0	0	0	0	19	45.2381
126	1	22	2	1	1	0	0	1	1	1	0	0	1	1	1	0	1	0	0	0	0	0	1	0	1	1	0	0	1	0	1	1	0	1	0	1	0	0	1	1	0	0	0	0	1	0	19	45.2381
127	1	24	2	1	0	1	1	0	1	1	0	0	0	1	0	1	1	1	1	1	0	0	0	1	1	0	0	0	1	0	0	0	0	0	1	0	0	0	0	0	1	0	0	0	0	0	15	35.7143
128	1	25	2	1	0	1	0	1	0	0	1	0	0	1	0	1	0	1	1	1	1	1	1	0	0	0	1	1	1	0	1	0	1	0	0	0	1	0	0	0	0	0	0	0	0	0	17	40.4762
129	1	21	2	1	0	0	0	1	1	1	0	0	0	0	1	1	0	0	1	0	0	0	0	1	1	0	0	0	0	0	0	0	1	0	1	1	0	0	1	1	0	0	0	0	0	0	13	30.9524
130	1	21	2	1	0	1	1	0	1	1	0	1	0	0	0	1	1	1	1	0	1	0	1	0	0	0	1	0	1	1	1	1	1	1	0	0	0	0	0	0	0	1	0	0	0	1	20	47.619
131	1	22	2	1	0	0	1	0	1	1	0	0	1	1	1	1	1	0	0	0	0	0	0	0	0	1	0	1	0	1	0	0	0	0	0	1	0	0	0	1	0	0	0	0	1	1	15	35.7143
132	1	22	1	1	1	0	1	1	1	1	0	0	0	1	0	1	0	0	1	0	0	0	1	0	1	0	1	1	0	0	0	0	0	1	0	1	1	0	0	0	1	0	0	0	0	0	16	38.0952
133	1	24	1	1	0	0	1	1	1	0	0	0	1	0	0	0	1	0	1	0	0	1	1	0	1	1	0	0	0	0	1	0	0	1	0	0	1	0	0	1	0	0	0	0	0	1	15	35.7143
134	1	23	1	1	0	1	1	0	1	1	0	1	1	0	1	0	1	0	0	1	1	0	1	1	1	0	1	0	1	1	1	1	1	0	0	0	0	0	0	1	0	0	0	0	0	0	20	47.619
135	1	21	1	1	0	0	1	0	1	1	0	0	1	1	1	1	1	0	0	0	0	0	1	1	1	0	0	0	0	0	1	1	0	0	1	1	0	0	0	0	0	0	0	0	0	0	15	35.7143
136	1	26	2	1	0	1	1	1	1	1	0	0	1	0	1	1	1	0	0	1	1	0	0	0	1	1	0	0	0	1	1	1	1	0	1	1	0	0	0	0	0	0	0	0	0	1	20	47.619
137	1	24	1	1	1	0	1	1	1	1	1	0	1	1	1	1	0	1	1	1	0	1	1	0	0	1	0	0	1	1	1	0	0	0	1	0	0	0	0	0	1	0	0	0	0	0	21	50
138	1	28	2	1	0	1	0	0	1	1	0	0	1	1	0	1	1	0	1	1	0	1	1	0	0	0	0	0	0	1	1	1	0	0	1	1	1	0	0	0	0	0	0	0	0	0	17	40.4762
139	1	21	2	1	0	1	1	1	1	1	1	1	1	0	1	0	1	0	1	1	0	1	0	0	1	1	0	0	0	1	0	1	1	1	1	1	0	0	1	1	0	0	0	0	1	0	24	57.1429
140	1	21	2	1	0	1	1	0	1	1	0	0	1	0	1	0	1	0	1	1	0	1	1	0	1	1	1	1	1	0	1	0	0	0	0	0	1	0	1	1	0	0	0	0	0	0	20	47.619
141	1	22	1	1	0	1	0	0	1	1	0	0	1	0	1	1	1	0	1	1	1	0	1	0	1	1	1	0	0	1	0	1	0	0	0	0	0	0	1	0	1	0	0	0	0	1	19	45.2381
142	1	22	2	1	0	0	1	0	1	1	0	0	0	0	0	1	0	0	1	0	0	0	1	0	0	0	1	0	1	1	1	0	0	1	1	1	0	0	0	0	0	0	0	0	0	1	14	33.3333
143	1	21	1	1	0	0	1	0	1	0	1	0	0	1	1	1	0	1	0	0	0	0	0	1	1	1	0	0	0	0	0	0	1	0	0	0	0	0	0	0	1	0	0	0	0	0	12	28.5714
144	1	25	2	1	0	1	1	1	0	1	1	1	1	0	1	1	0	0	0	1	0	0	1	0	1	0	1	0	1	0	0	1	1	0	0	0	0	0	0	0	0	0	0	0	0	0	16	38.0952
145	1	25	2	1	0	0	0	0	1	1	0	0	1	0	1	1	1	0	0	1	1	1	0	0	0	0	0	1	1	1	1	1	0	0	1	0	0	0	0	0	0	0	0	0	0	1	16	38.0952
146	1	23	1	1	0	1	0	1	0	1	0	0	0	1	0	0	1	0	0	1	1	1	0	0	1	1	1	0	0	1	1	1	0	0	0	0	0	0	1	0	0	0	0	0	1	1	17	40.4762
147	1	21	2	1	0	1	1	1	1	1	0	0	1	0	1	1	1	0	1	1	1	0	1	0	1	1	0	1	0	0	1	0	1	0	0	0	0	0	0	0	1	0	0	0	0	1	20	47.619
148	1	24	2	1	0	0	1	1	1	1	1	0	0	0	0	0	1	0	0	1	0	1	0	1	1	1	0	1	0	0	1	1	1	0	1	0	0	0	1	1	0	0	0	0	0	0	18	42.8571
149	1	28	1	1	0	1	1	0	1	1	1	0	1	0	0	1	1	1	0	1	1	1	0	1	1	0	1	1	0	0	1	0	0	0	0	0	0	0	1	0	0	1	0	0	0	1	20	47.619
150	1	27	1	1	0	1	0	1	1	1	0	0	0	1	1	0	1	0	1	0	0	1	1	1	1	1	0	1	0	0	0	0	1	0	0	0	0	0	0	0	0	0	0	0	0	0	15	35.7143
151	1	22	2	1	0	0	0	0	1	0	0	0	0	0	0	1	1	1	0	0	1	1	0	1	0	0	1	0	0	1	1	0	0	1	0	0	0	0	1	0	0	0	1	0	0	0	13	30.9524
152	1	24	1	1	0	0	0	1	1	1	1	1	0	1	1	0	1	0	0	0	0	0	0	1	1	1	1	0	0	1	1	0	0	1	0	0	0	0	1	0	0	0	0	0	0	1	17	40.4762
153	1	21	2	1	1	1	1	1	1	1	1	0	1	0	1	0	0	1	0	1	1	1	1	0	0	0	1	0	1	1	1	1	1	0	0	0	0	0	0	0	1	0	1	0	0	0	22	52.381
154	1	22	2	1	0	1	1	1	1	1	0	1	1	1	1	0	1	0	0	0	0	1	0	0	1	0	0	0	0	0	1	0	0	0	0	0	1	0	1	1	0	0	0	0	0	1	17	40.4762
155	1	21	2	1	0	0	0	0	1	0	1	0	0	1	0	1	0	1	0	1	0	0	1	0	1	0	1	1	0	0	1	1	0	1	0	0	1	0	0	1	0	0	0	0	0	1	16	38.0952
156	1	21	2	1	0	1	1	0	1	1	0	1	0	1	1	0	1	0	1	0	0	1	1	0	0	0	0	0	1	1	1	0	1	0	1	0	0	0	0	0	0	0	0	0	0	1	17	40.4762
157	1	30	2	1	0	1	0	0	1	1	0	0	1	0	0	0	0	0	0	0	1	1	1	0	0	0	1	0	1	0	0	0	0	0	0	1	0	0	0	0	1	0	0	0	0	1	12	28.5714
158	1	24	2	1	0	0	0	0	1	1	0	0	1	0	1	0	1	1	0	0	0	1	0	0	0	1	0	0	0	0	0	1	1	0	0	0	0	0	0	1	0	0	1	0	1	0	13	30.9524
159	1	23	2	1	0	0	1	1	1	1	0	0	0	1	1	0	0	0	1	1	1	1	1	0	1	1	0	1	1	0	1	1	1	0	0	1	1	0	1	0	0	0	0	0	1	1	23	54.7619
160	1	23	2	1	0	1	1	0	1	1	1	1	0	0	0	0	1	1	0	1	0	1	0	1	0	0	0	1	0	0	1	1	0	0	0	0	0	0	1	0	0	1	0	0	0	0	16	38.0952
161	1	22	2	1	1	1	0	0	1	0	0	1	1	0	1	1	1	0	1	1	0	1	0	0	0	0	0	0	0	1	1	1	1	0	1	0	0	0	0	1	0	0	0	0	0	0	17	40.4762
162	1	22	2	1	0	1	1	1	1	1	1	1	0	0	1	1	1	0	0	1	1	1	0	0	1	1	0	0	0	1	0	1	1	0	0	0	1	0	1	0	0	0	0	1	0	0	21	50
163	1	24	2	1	0	1	0	1	1	1	1	0	0	0	1	1	1	0	1	0	1	1	0	1	0	0	0	0	0	1	0	0	1	0	1	1	0	0	1	1	0	0	0	0	0	0	18	42.8571
164	1	21	2	1	0	1	1	1	1	1	0	0	1	0	1	0	1	0	0	0	1	1	1	1	1	1	0	1	0	0	1	0	1	0	0	0	0	0	1	0	0	0	0	0	0	1	19	45.2381
165	1	22	2	1	0	1	0	0	1	1	0	0	0	0	1	1	0	0	1	1	1	1	0	0	1	0	0	1	0	1	1	0	1	0	0	0	1	0	1	1	0	0	1	0	1	0	19	45.2381
166	1	21	2	1	0	1	1	0	1	1	0	0	1	0	1	0	1	0	1	1	1	1	0	0	1	0	0	0	1	1	1	0	1	0	1	1	0	0	0	1	0	0	1	0	1	1	22	52.381
167	1	22	2	1	0	0	1	0	1	0	1	0	1	0	1	0	1	0	1	1	0	0	0	1	0	0	0	1	0	1	1	0	1	1	0	1	0	0	1	0	0	0	1	0	1	0	18	42.8571
168	1	23	1	1	1	0	1	0	1	1	0	1	1	1	1	1	0	1	1	1	1	1	1	0	0	0	0	1	1	1	1	1	1	0	0	1	0	0	0	0	1	0	0	0	0	0	23	54.7619
169	1	24	2	1	0	0	0	1	0	0	0	0	0	0	0	0	0	0	0	1	0	1	1	1	1	1	0	1	0	1	1	1	1	0	0	1	1	0	1	1	0	0	0	0	0	0	16	38.0952
170	1	22	2	1	0	0	0	1	1	1	1	0	1	0	1	1	0	0	0	0	1	0	0	0	1	0	0	0	0	0	1	0	0	0	1	0	0	0	1	0	0	0	0	0	0	1	13	30.9524
171	1	24	2	1	1	1	0	1	1	1	1	0	0	0	0	1	0	1	1	0	0	1	0	0	1	1	0	0	1	1	1	0	0	0	1	1	1	0	0	0	1	0	0	0	0	0	19	45.2381
172	1	24	2	1	0	1	1	1	0	1	0	0	0	1	1	0	1	0	0	1	0	1	0	0	0	1	0	1	0	0	1	0	0	0	0	1	0	0	0	0	0	0	1	0	1	1	16	38.0952
173	1	23	2	1	0	1	1	0	1	1	0	0	0	0	0	0	0	0	1	0	0	0	1	0	0	1	0	1	0	0	1	0	1	0	0	0	0	0	0	0	0	0	0	0	0	0	10	23.8095
174	1	24	2	1	0	1	0	0	1	1	1	1	1	0	1	0	1	1	0	0	0	0	1	0	0	1	0	0	1	1	1	1	1	1	1	0	0	0	1	0	0	0	0	0	0	0	19	45.2381
175	1	22	2	1	0	0	1	0	1	1	1	1	1	1	1	0	0	0	1	1	1	0	0	1	0	0	0	1	0	0	1	0	1	0	0	0	0	0	1	0	1	0	1	0	1	0	19	45.2381
176	1	25	2	1	0	0	1	1	1	1	1	0	1	0	1	0	1	1	1	0	0	0	1	1	1	1	0	0	1	1	1	1	0	0	0	0	0	0	0	0	0	0	1	0	0	1	20	47.619
177	1	22	2	1	0	1	0	0	1	1	1	0	1	1	1	1	1	0	1	1	1	0	1	0	0	0	0	1	0	0	1	1	0	0	0	1	0	0	1	0	0	0	0	0	0	0	18	42.8571
178	1	23	1	1	0	1	1	1	0	1	0	0	1	1	1	0	1	0	1	1	0	0	0	0	1	1	1	0	0	0	0	0	1	1	0	1	0	0	0	0	1	0	0	0	0	0	17	40.4762
179	1	26	2	1	1	0	1	0	1	1	0	1	1	0	1	1	1	0	0	1	0	1	0	1	0	0	0	1	1	0	0	1	0	1	1	0	0	0	1	1	1	0	0	0	1	0	21	50
180	1	29	1	1	0	0	0	1	1	1	1	0	0	1	1	0	1	0	0	0	0	0	1	1	1	0	1	1	1	0	0	1	0	0	1	0	1	0	0	0	0	1	0	0	0	1	18	42.8571
181	1	24	2	1	0	0	0	1	1	1	1	0	0	0	1	0	0	1	1	0	1	0	0	0	1	0	0	0	0	1	1	1	0	0	0	1	1	0	1	0	0	0	0	0	0	0	15	35.7143
182	1	24	2	1	0	0	1	1	1	0	1	0	1	0	1	1	1	0	1	1	0	0	0	1	1	0	0	0	0	1	1	1	0	0	0	0	1	0	1	0	0	0	0	0	0	0	17	40.4762
183	1	21	1	1	1	0	1	0	0	0	1	0	0	0	0	1	0	0	1	1	1	1	0	0	1	1	1	1	1	0	0	1	1	0	0	0	0	0	1	0	0	0	0	0	0	0	16	38.0952
184	1	24	2	1	0	1	1	1	0	0	1	0	1	0	0	0	0	1	1	1	1	1	0	1	1	1	0	0	1	1	1	1	1	0	1	1	0	0	0	0	0	0	0	0	0	1	21	50
185	1	23	2	1	0	1	1	1	1	1	1	0	0	0	0	0	0	0	1	0	1	1	1	1	1	0	1	1	0	0	1	0	0	0	0	1	0	0	1	0	0	0	0	0	0	0	17	40.4762
186	1	24	1	1	0	1	1	0	1	1	0	1	1	1	0	0	1	0	1	0	0	1	0	0	1	1	0	0	0	1	1	1	0	1	0	0	0	0	0	1	0	0	0	0	0	0	17	40.4762
187	1	24	2	1	0	1	0	0	1	0	1	1	1	0	1	0	1	0	1	1	1	0	0	1	1	1	0	0	0	0	1	0	0	0	0	1	0	0	0	0	0	0	1	0	1	0	17	40.4762
188	1	22	2	1	0	1	1	1	0	1	0	1	1	1	1	0	1	0	1	0	0	1	1	0	0	1	1	1	0	0	0	0	0	0	1	1	1	0	1	0	0	0	1	0	1	0	21	50
189	1	21	1	1	0	1	0	1	0	0	1	1	1	0	1	0	0	0	1	1	1	1	0	0	0	1	0	1	1	1	1	0	0	1	0	1	0	0	1	1	0	0	0	0	0	0	19	45.2381
190	1	21	2	1	0	1	1	1	1	1	1	1	1	0	1	1	1	0	1	0	0	1	0	1	1	0	0	0	0	0	0	1	1	0	1	1	1	0	1	1	0	0	0	0	0	1	23	54.7619
191	1	22	2	1	0	1	1	1	1	1	1	0	0	1	1	1	1	0	0	0	0	1	0	1	0	0	1	0	1	0	1	1	1	1	0	0	1	0	1	1	1	0	0	0	0	1	23	54.7619
192	1	22	1	1	1	0	0	1	1	1	0	0	0	1	0	0	1	0	1	1	1	1	1	1	1	0	1	1	1	0	1	1	1	0	1	1	0	0	0	0	0	0	0	0	1	1	23	54.7619
193	1	28	2	1	0	1	1	0	1	1	0	0	1	0	0	0	1	1	1	1	1	0	1	1	0	0	0	0	0	0	0	1	1	0	0	0	1	0	1	0	0	0	0	0	0	0	16	38.0952
194	1	21	2	1	1	0	1	1	0	1	1	0	0	1	0	0	0	1	0	0	0	1	1	0	0	1	1	0	1	0	0	0	1	0	0	1	1	0	0	0	0	1	0	1	0	1	18	42.8571
195	1	23	2	1	0	0	1	1	1	1	0	0	1	0	0	0	1	0	1	1	0	0	0	1	1	1	0	1	0	1	0	0	1	0	0	0	0	0	0	0	0	0	0	0	0	1	15	35.7143
196	1	21	2	1	0	1	0	0	1	1	1	0	0	0	1	1	0	0	0	1	1	0	0	1	1	1	0	0	0	0	1	0	0	0	0	1	1	0	0	0	0	0	0	0	0	0	14	33.3333
197	1	22	2	1	0	1	1	1	1	1	1	0	1	0	0	0	1	0	0	1	0	1	1	1	0	0	0	0	1	0	1	0	1	0	0	1	0	0	0	1	0	0	0	1	0	1	19	45.2381
198	1	23	1	1	0	1	1	1	1	1	0	0	1	0	1	0	1	0	1	1	0	1	1	1	1	1	0	1	1	0	1	0	0	0	0	1	0	0	0	1	0	0	0	0	0	1	21	50
199	1	22	2	1	1	0	0	0	0	0	1	0	1	1	0	1	1	0	1	0	1	1	0	0	1	0	0	0	0	1	1	1	0	1	0	0	1	0	0	0	0	0	0	0	0	1	16	38.0952
200	1	21	2	1	1	1	1	0	1	1	1	0	1	0	0	1	0	1	0	1	1	1	1	0	1	1	1	0	0	0	0	0	1	0	1	0	0	0	0	0	0	0	0	0	0	1	19	45.2381
201	1	21	2	1	0	0	0	0	1	1	0	1	1	0	1	1	1	0	0	0	0	0	0	0	1	0	0	0	0	1	1	0	1	0	1	1	1	0	1	1	0	1	0	0	1	0	18	42.8571
202	1	22	2	1	0	1	1	0	1	1	0	0	1	0	1	0	1	1	0	1	1	1	1	0	0	1	1	0	0	0	1	0	0	1	0	1	1	0	0	0	0	0	0	0	0	0	18	42.8571
203	1	22	2	1	1	0	0	0	1	1	1	0	1	0	1	1	1	0	1	0	0	1	0	0	1	1	0	0	0	1	0	1	1	1	1	0	1	0	0	1	0	0	0	0	0	0	19	45.2381
204	1	25	1	1	1	0	1	0	1	0	0	0	1	0	0	1	0	0	1	0	1	1	0	1	0	0	1	0	1	0	1	1	0	0	0	0	1	0	1	0	0	0	0	0	0	1	16	38.0952
205	1	21	1	1	0	0	1	0	1	1	1	1	0	1	1	0	0	1	0	0	0	1	0	0	0	1	0	1	0	1	1	0	0	0	0	1	0	0	0	0	0	0	0	0	0	0	14	33.3333
206	1	25	1	1	0	0	1	0	1	1	1	1	0	0	1	0	0	0	1	0	0	0	0	1	1	1	0	0	1	1	1	1	1	0	0	0	1	0	0	1	0	0	0	0	1	1	19	45.2381
207	1	22	1	1	0	1	0	1	1	1	1	0	1	0	1	0	0	0	1	0	1	1	0	1	1	0	1	1	1	0	1	0	0	0	0	0	0	0	0	0	0	0	0	0	0	0	16	38.0952
208	1	21	2	1	0	0	1	1	1	1	1	0	0	1	1	1	1	0	0	0	0	0	0	0	0	1	0	0	0	1	0	1	0	0	0	1	1	0	1	0	0	0	0	0	0	0	15	35.7143
209	1	25	1	1	0	1	1	0	0	1	0	0	0	1	1	1	1	1	0	1	1	1	0	0	1	0	1	0	1	0	1	0	1	0	0	0	0	0	1	0	0	0	0	0	0	0	17	40.4762
210	1	24	1	1	0	1	0	1	1	1	1	1	1	0	1	1	0	0	1	0	1	0	1	0	1	0	0	0	0	1	1	1	1	0	1	0	1	0	0	0	0	0	0	0	0	1	20	47.619
211	1	24	2	1	0	1	1	1	1	1	0	1	1	1	0	1	1	1	0	0	1	1	0	0	1	0	0	1	0	0	0	0	0	1	0	1	1	0	0	1	0	0	0	0	1	1	21	50
212	1	24	1	1	0	1	1	1	1	0	1	0	0	0	0	1	1	1	1	1	1	0	1	0	0	0	1	0	1	0	1	0	0	0	1	0	0	0	0	0	1	0	0	1	0	0	18	42.8571
213	1	24	2	1	0	1	0	1	1	1	1	0	0	1	1	1	0	0	0	0	0	0	1	1	0	1	1	0	1	1	0	1	0	0	1	1	1	0	1	0	0	0	1	0	1	1	22	52.381
214	1	22	2	1	0	0	0	1	0	0	0	0	0	0	0	0	0	0	0	1	0	1	1	1	1	1	0	0	0	1	1	1	1	0	0	0	1	0	1	1	0	0	0	0	0	0	14	33.3333
215	1	22	2	1	0	1	1	1	1	1	0	0	1	0	0	1	0	0	0	1	0	0	0	0	0	0	1	0	0	1	0	1	1	1	1	1	1	0	0	0	0	0	0	0	0	0	16	38.0952
216	1	24	2	1	0	1	0	1	1	1	1	1	1	0	1	0	1	0	0	1	0	0	0	0	1	0	0	0	1	1	1	1	0	0	0	1	0	0	1	1	0	0	0	0	0	0	18	42.8571
217	1	28	1	1	0	1	1	1	1	0	1	0	1	1	1	1	1	0	0	1	0	1	0	0	1	0	0	1	1	0	1	1	0	1	0	0	0	0	0	0	1	1	0	1	0	0	21	50
218	1	22	2	1	1	0	0	1	1	1	0	1	0	0	0	1	1	0	1	0	1	1	0	1	0	0	1	1	0	1	1	0	1	0	0	1	1	0	1	0	1	0	0	0	0	0	20	47.619
219	2	30	2	1	1	0	1	1	0	1	1	1	0	0	0	0	0	0	1	1	1	1	0	0	1	1	0	1	0	0	0	0	0	0	1	1	1	0	1	0	0	0	0	0	1	0	18	42.8571
220	2	22	2	1	0	0	0	0	1	1	1	0	0	0	1	0	0	1	1	1	1	0	0	1	1	1	0	0	0	0	1	0	0	0	0	1	1	0	1	1	0	0	0	0	0	1	17	40.4762
221	2	21	2	1	1	1	1	1	1	1	1	1	1	0	1	1	1	0	0	1	1	1	1	1	1	0	0	1	1	0	0	0	0	0	0	1	1	0	1	1	0	0	0	0	1	0	25	59.5238
222	2	22	2	1	0	1	1	0	1	1	0	1	1	0	1	1	1	1	1	1	1	0	1	1	1	1	0	0	0	0	1	1	0	1	1	1	0	0	1	1	0	0	0	0	0	1	25	59.5238
223	2	22	2	1	1	1	0	0	1	1	1	1	0	0	1	1	0	0	0	0	0	0	0	1	0	0	0	1	0	1	1	0	1	0	0	0	0	0	0	0	0	0	0	0	0	0	13	30.9524
224	2	24	2	1	0	0	0	0	1	1	0	0	1	0	1	0	1	0	0	1	1	1	0	0	1	1	0	0	0	0	1	1	0	1	1	0	1	0	1	1	0	0	0	0	0	0	17	40.4762
225	2	30	2	1	1	1	1	0	1	1	0	1	1	0	1	0	1	0	0	1	1	0	0	0	1	1	0	0	1	1	0	0	0	0	1	1	1	1	0	1	0	0	1	0	1	0	22	52.381
226	2	30	2	1	0	1	0	0	1	0	0	0	1	0	1	0	1	0	0	0	1	1	1	1	1	1	1	0	0	1	1	0	1	1	0	1	0	0	1	0	0	0	0	0	0	0	18	42.8571
227	2	28	2	1	0	1	1	0	1	1	0	0	1	0	1	0	1	0	0	1	0	1	0	1	0	0	0	0	0	1	0	1	0	1	1	1	0	0	1	0	1	0	0	0	0	1	18	42.8571
228	2	24	2	1	1	1	1	0	1	1	1	0	1	1	1	0	0	0	0	1	1	0	0	0	1	1	0	0	0	1	1	1	0	0	0	0	1	0	1	1	0	0	0	0	0	1	20	47.619
229	2	22	2	1	0	1	1	0	1	1	1	0	1	1	1	0	1	1	0	1	1	0	1	1	1	1	0	0	0	1	1	1	1	0	1	0	0	0	0	1	0	0	0	0	0	1	23	54.7619
230	2	22	2	1	1	1	1	0	1	1	0	1	1	0	1	0	1	1	1	1	1	0	1	1	0	0	0	0	0	0	1	1	1	0	0	0	0	0	0	0	0	0	0	0	0	1	19	45.2381
231	2	31	2	1	0	1	1	1	1	1	1	0	0	0	1	0	1	1	0	1	1	1	1	0	1	1	0	0	0	1	0	0	0	1	1	1	1	0	1	1	0	0	0	0	1	0	23	54.7619
232	2	32	2	1	0	1	0	1	1	0	1	0	0	0	1	0	1	0	1	0	1	1	1	0	1	0	0	0	0	1	0	1	0	0	1	1	1	0	1	0	0	0	0	0	0	0	17	40.4762
233	2	33	2	1	1	1	1	1	1	0	0	0	0	0	1	1	1	1	0	1	1	1	1	1	1	1	1	1	1	0	1	0	0	1	0	1	0	0	1	1	1	1	0	0	0	1	27	64.2857
234	2	38	2	1	1	0	0	1	1	1	1	0	1	0	1	1	1	1	1	0	0	0	1	0	1	0	1	1	0	1	1	0	0	0	1	1	0	0	0	0	0	0	0	0	0	0	19	45.2381
235	2	21	2	1	1	1	1	0	1	1	0	0	1	0	1	1	1	0	0	1	1	0	0	0	1	1	0	1	1	1	1	1	0	0	1	1	0	0	0	0	0	0	0	0	1	1	22	52.381
236	2	24	2	1	0	1	0	0	1	1	1	0	0	1	1	1	1	0	0	0	1	1	1	1	1	1	0	0	0	0	0	0	1	0	1	1	1	0	0	1	0	0	0	0	0	1	20	47.619
237	2	30	2	1	0	0	1	1	1	1	1	0	1	0	1	1	1	0	1	1	0	1	1	0	1	1	1	0	0	1	1	0	0	1	1	1	1	0	1	0	0	0	0	0	0	0	23	54.7619
238	2	22	1	1	0	0	1	0	1	1	1	1	1	0	1	0	1	1	1	1	1	0	0	1	1	1	0	0	0	0	0	1	1	0	0	0	0	0	1	1	0	0	0	0	0	0	19	45.2381
239	2	23	2	1	0	1	1	0	1	1	0	1	0	1	0	0	1	1	0	1	1	1	1	1	1	0	0	0	1	1	0	0	1	0	1	0	1	0	1	0	0	0	0	0	0	1	21	50
240	2	22	2	1	0	1	1	1	0	1	1	0	0	0	0	1	1	0	0	0	1	1	0	0	1	1	0	0	0	0	1	1	1	0	0	1	1	0	1	1	0	0	0	0	1	1	20	47.619
241	2	21	2	1	0	0	0	1	1	1	0	0	0	0	1	1	1	0	0	1	1	1	0	0	1	1	0	1	0	1	0	1	1	0	1	0	1	0	1	1	0	0	0	0	1	0	20	47.619
242	2	21	2	1	0	0	0	0	0	1	1	0	0	0	1	1	0	0	0	0	1	0	1	0	1	1	0	0	0	0	1	1	1	0	0	1	1	0	1	1	0	0	0	0	1	1	17	40.4762
243	2	21	2	1	0	0	0	0	1	1	0	0	1	0	1	1	1	0	0	1	1	0	1	0	1	0	0	1	0	0	1	0	0	0	0	0	0	0	1	0	0	0	0	0	1	0	14	33.3333
244	2	23	1	1	0	1	1	1	0	1	0	0	1	1	1	0	0	1	0	1	0	0	1	0	1	0	1	0	1	0	0	0	0	0	0	1	0	0	1	1	0	0	0	0	0	0	16	38.0952
245	2	30	2	1	0	1	0	0	0	1	0	0	0	0	1	0	1	0	0	1	0	1	1	0	1	1	1	0	1	1	1	0	0	1	1	1	1	0	0	0	0	0	0	0	0	0	17	40.4762
246	2	23	2	1	0	0	1	0	1	1	0	1	1	0	1	1	1	0	0	0	0	0	0	0	1	1	0	0	0	0	1	0	0	0	0	0	0	0	0	0	0	0	0	0	0	1	12	28.5714
247	2	22	2	1	1	1	1	0	1	1	0	0	1	0	1	1	1	0	0	0	1	1	1	0	1	0	0	0	0	0	0	1	0	1	1	1	0	0	0	0	0	0	0	0	0	0	17	40.4762
248	2	24	2	1	0	1	1	0	1	0	0	1	1	0	1	0	1	0	0	1	1	1	1	1	1	1	0	1	1	0	1	1	1	0	0	1	0	0	1	1	0	0	0	0	0	1	23	54.7619
249	2	24	2	1	0	1	1	0	1	1	0	1	1	0	0	1	1	0	0	1	1	0	0	1	1	1	0	0	0	1	0	0	1	0	0	0	0	0	0	1	0	0	0	0	0	1	17	40.4762
250	2	21	2	1	1	0	0	0	1	1	1	1	0	1	1	1	1	0	0	1	1	1	1	1	1	0	0	0	0	0	0	1	1	0	1	1	1	0	0	0	0	0	0	0	0	0	20	47.619
251	2	21	2	1	0	1	0	0	1	1	1	1	1	0	1	1	1	0	0	0	0	0	0	0	0	0	0	0	1	0	1	1	0	0	1	0	0	0	0	0	0	0	0	0	0	1	14	33.3333
252	2	22	2	1	0	0	0	0	1	1	1	0	1	1	1	0	0	0	0	1	1	0	0	1	1	1	0	0	0	1	1	0	1	0	0	0	1	0	0	0	0	0	0	0	0	0	15	35.7143
253	2	22	1	1	0	1	0	1	1	1	0	1	0	0	1	1	0	0	0	0	0	1	0	1	1	1	0	0	1	1	1	0	0	0	1	1	1	0	1	1	0	0	0	0	0	0	19	45.2381
254	2	22	1	1	0	0	1	1	1	1	1	0	0	0	1	0	1	0	0	1	1	1	1	1	0	1	0	1	1	1	1	1	1	1	1	0	0	0	1	1	0	0	0	0	0	1	24	57.1429
255	2	24	2	1	0	0	0	0	1	1	0	0	0	0	1	0	0	0	0	0	1	1	1	1	1	1	0	1	0	0	0	1	0	0	1	0	1	0	1	0	0	0	0	0	0	0	14	33.3333
256	2	24	1	1	0	0	0	0	1	1	1	1	0	0	1	1	1	1	0	1	1	1	1	0	1	1	0	1	1	1	1	0	0	0	1	1	1	0	0	0	1	0	0	0	0	1	23	54.7619
257	2	25	2	1	0	0	0	1	1	1	0	1	0	0	1	1	1	0	0	0	1	1	1	0	1	1	0	0	1	1	1	0	0	1	1	1	1	0	1	1	0	0	0	0	1	1	23	54.7619
258	2	22	2	1	0	1	1	0	1	1	0	0	1	0	1	0	1	1	1	1	1	1	1	0	1	1	0	1	0	0	1	1	1	0	1	1	1	0	1	1	0	0	0	0	0	0	24	57.1429
259	2	23	1	1	0	1	0	0	1	0	1	0	1	0	1	1	0	0	0	1	1	0	0	0	1	1	0	0	0	1	0	0	1	0	0	1	0	0	1	1	0	0	0	0	0	0	15	35.7143
260	2	23	2	1	0	0	1	0	1	1	0	0	1	0	0	0	1	0	0	1	1	0	0	0	1	0	0	0	1	1	1	0	0	0	1	1	1	0	0	1	0	0	0	0	0	1	16	38.0952
261	2	23	2	1	0	0	0	1	0	1	1	0	1	0	1	0	1	0	0	1	1	0	0	1	1	0	1	1	0	1	1	1	0	0	1	1	1	0	0	0	0	0	0	0	0	1	19	45.2381
262	2	24	2	1	0	0	1	1	0	1	1	0	0	1	1	0	1	0	1	1	0	0	1	0	1	0	0	1	1	0	0	0	0	0	0	0	0	0	0	0	0	0	0	0	0	0	13	30.9524
263	2	23	2	1	0	0	1	0	1	1	0	0	0	0	1	0	1	0	0	0	1	1	1	1	0	1	0	1	1	0	0	1	0	0	0	0	1	0	1	1	0	0	0	0	1	0	17	40.4762
264	2	21	1	1	0	0	1	0	1	1	0	0	1	0	1	0	1	0	0	1	1	1	0	1	1	0	0	1	0	0	0	0	0	0	1	1	0	0	1	1	0	0	0	0	1	0	17	40.4762
265	2	22	1	1	0	0	1	0	1	1	1	1	0	0	1	1	1	0	0	0	1	1	1	0	1	1	0	0	1	0	0	0	1	0	1	0	1	0	1	1	1	0	0	0	1	0	21	50
266	2	24	2	1	0	0	1	0	1	1	1	1	0	0	1	1	1	1	1	1	1	0	0	0	1	1	0	1	0	1	1	1	1	0	1	1	1	0	0	0	1	0	0	0	0	0	23	54.7619
267	2	22	1	1	0	1	0	1	1	1	0	1	0	0	1	0	1	0	0	0	1	0	0	1	1	1	0	0	0	0	0	1	1	0	1	0	0	0	0	1	0	0	0	0	0	0	15	35.7143
268	2	21	2	1	0	0	0	0	1	1	0	1	0	0	1	1	0	0	0	0	0	1	1	1	1	1	1	1	0	0	1	0	0	1	1	1	0	0	1	1	0	0	0	0	1	0	19	45.2381
269	2	24	1	1	0	1	0	0	1	1	0	0	1	0	1	0	1	0	0	1	1	1	1	0	1	0	0	0	0	1	0	1	0	0	1	1	0	0	1	0	0	0	0	0	0	0	16	38.0952
270	2	21	2	1	0	0	1	1	1	1	1	0	1	0	1	1	1	0	0	0	0	0	0	1	1	1	0	1	0	0	0	0	0	0	1	1	1	0	1	1	0	0	0	0	0	0	18	42.8571
271	2	24	2	1	0	0	0	0	0	1	1	0	1	1	1	1	0	0	1	0	1	0	1	0	1	1	1	0	0	0	0	0	1	1	0	0	1	0	1	0	0	0	0	0	0	1	17	40.4762
272	2	25	2	1	0	1	1	0	1	1	1	0	1	1	0	1	1	0	0	1	1	0	0	0	0	1	0	0	0	1	1	1	0	0	1	0	0	0	0	0	0	0	0	0	0	1	17	40.4762
273	2	24	2	1	0	1	1	0	0	1	0	0	0	1	1	0	1	0	1	1	0	1	1	1	0	1	0	0	0	1	0	1	0	1	0	0	1	0	0	0	0	0	1	0	0	1	18	42.8571
274	2	22	2	1	0	1	1	0	0	1	1	1	1	0	1	0	0	0	0	0	1	0	0	0	1	0	0	0	0	1	0	0	1	0	0	1	1	0	0	0	0	0	0	0	0	0	13	30.9524
275	2	24	2	1	0	1	0	1	0	1	1	1	0	1	1	1	1	0	0	0	1	0	1	0	1	0	0	0	1	0	0	1	0	0	0	0	0	0	0	1	0	0	0	0	1	0	16	38.0952
276	2	22	1	1	0	0	0	0	1	1	0	0	0	1	1	1	1	0	0	1	1	1	0	1	1	1	0	0	0	1	0	1	1	0	1	0	1	0	0	0	0	0	0	0	0	0	17	40.4762
277	2	21	2	1	0	0	0	1	1	1	0	1	1	0	1	1	0	0	0	0	1	0	0	1	1	1	0	0	0	1	1	0	1	0	1	0	0	0	0	1	0	0	1	0	1	0	18	42.8571
278	2	21	2	1	0	1	0	0	1	0	0	1	1	0	0	1	1	0	1	1	1	1	1	0	1	0	0	1	0	1	0	1	0	0	1	1	1	0	1	1	0	0	0	0	0	1	21	50
279	2	23	2	1	0	0	0	0	0	1	1	0	1	1	0	0	1	1	1	1	0	1	0	1	1	1	1	0	0	1	0	1	0	1	1	1	0	0	1	1	0	0	0	1	0	0	21	50
280	2	22	2	1	0	1	0	0	1	1	0	0	1	0	1	1	1	0	1	1	1	1	1	1	1	0	0	0	0	0	0	1	0	1	0	1	1	0	0	1	0	0	0	0	0	0	19	45.2381
281	2	21	2	1	0	0	0	1	1	0	1	0	0	1	1	1	1	0	0	0	0	0	0	0	1	1	1	1	0	0	1	0	0	0	0	0	0	0	0	0	1	0	0	0	0	1	14	33.3333
282	2	24	1	1	0	1	1	0	1	1	1	0	0	0	0	0	1	0	0	0	1	1	1	0	1	1	1	0	0	1	0	1	0	0	1	0	1	0	1	0	0	0	0	1	1	0	19	45.2381
283	2	24	2	1	1	0	0	0	1	0	1	1	0	1	0	1	0	0	0	1	0	0	1	0	1	0	1	1	1	0	0	1	0	1	1	0	0	0	0	0	0	0	0	0	0	1	16	38.0952
284	2	22	2	1	0	1	1	0	1	1	0	0	0	0	1	0	1	0	0	1	0	0	1	0	1	1	1	1	1	1	1	0	0	0	0	0	0	0	0	0	0	0	0	0	1	0	16	38.0952
285	2	35	2	1	0	1	1	1	0	1	1	0	1	0	0	1	1	0	1	1	0	1	1	1	1	0	0	1	0	0	0	1	0	1	1	0	0	0	0	1	0	0	0	0	0	0	19	45.2381
286	2	22	2	1	0	1	1	0	0	0	0	1	1	1	0	1	1	1	1	1	1	1	0	1	0	1	0	1	0	1	0	1	1	0	0	1	1	0	1	0	0	0	0	0	1	0	22	52.381
287	2	24	2	1	0	1	0	0	1	1	0	0	0	0	1	1	1	0	0	0	1	0	1	1	1	0	0	0	0	1	0	1	1	0	1	1	0	0	1	1	0	0	0	0	0	0	17	40.4762
288	2	24	2	1	0	0	1	1	1	1	0	0	1	0	1	0	1	0	0	1	0	1	1	0	1	1	1	1	1	1	0	1	0	1	0	0	0	0	0	0	0	0	0	0	0	0	18	42.8571
289	2	29	2	1	0	1	1	1	1	1	0	0	1	0	1	1	0	0	0	0	1	0	1	0	1	0	0	0	0	1	0	1	1	0	1	1	0	0	0	1	0	0	0	0	0	0	17	40.4762
290	2	23	2	1	0	1	1	1	1	1	1	0	0	0	1	1	1	0	0	1	0	1	0	0	1	0	0	0	0	1	1	1	1	1	1	1	0	0	1	1	0	0	0	0	0	1	22	52.381
291	2	21	2	1	0	1	1	1	1	1	1	0	1	0	1	0	1	1	1	1	1	1	0	1	0	1	0	0	1	0	1	1	1	0	1	0	0	0	1	0	0	0	0	0	0	0	22	52.381
292	2	21	2	1	0	1	0	1	1	1	0	0	1	1	1	0	1	0	1	0	1	0	0	1	1	1	0	0	0	0	0	1	0	1	0	0	1	0	1	1	0	0	0	0	0	0	18	42.8571
293	2	21	2	1	0	1	0	0	1	1	0	0	0	0	1	1	1	0	0	0	1	1	0	0	1	0	0	0	0	0	1	0	1	0	1	0	0	0	0	0	0	0	0	0	0	1	13	30.9524
294	2	32	2	1	0	1	1	0	1	1	0	0	0	0	1	1	0	0	0	0	1	1	1	0	1	1	0	0	0	0	1	0	1	1	1	1	1	0	1	0	0	0	0	0	0	0	18	42.8571
295	2	24	2	1	0	1	0	0	0	1	1	1	1	0	1	0	1	0	0	0	1	1	1	0	0	1	1	0	0	0	0	0	0	0	1	1	1	0	0	1	0	0	0	0	1	0	17	40.4762
296	2	32	2	1	0	1	1	0	1	0	0	0	0	1	1	0	1	1	1	1	0	1	0	0	1	1	1	1	0	0	1	0	0	0	1	1	1	0	1	0	1	0	0	0	0	0	20	47.619
297	2	21	2	1	0	1	1	1	0	1	1	0	1	0	1	1	1	0	0	0	1	1	1	1	1	1	0	0	0	1	1	0	0	1	1	1	1	0	1	0	0	0	0	0	0	1	23	54.7619
298	2	24	2	1	0	0	0	0	1	1	1	1	1	0	1	0	1	0	0	0	1	1	0	0	1	0	0	0	0	0	0	1	1	1	0	1	0	0	0	0	0	0	0	0	0	0	14	33.3333
299	2	32	2	1	0	0	0	1	1	0	1	0	0	0	1	1	1	0	0	0	1	1	1	1	0	1	1	1	0	1	0	1	1	0	0	1	1	0	0	0	0	0	0	0	0	1	19	45.2381
300	2	21	2	1	0	1	0	0	0	1	0	0	1	0	1	1	1	0	0	0	1	0	0	0	1	1	0	0	0	0	0	1	0	0	1	1	0	0	0	1	0	0	0	0	0	0	13	30.9524
301	3	22	2	1	1	0	0	1	1	1	0	0	0	1	1	0	0	0	1	0	0	1	1	0	1	1	0	1	1	0	0	0	1	0	1	1	1	0	1	0	0	0	0	0	0	1	19	45.2381
302	3	23	2	1	0	1	1	0	1	0	0	1	1	1	1	1	1	0	0	0	1	1	1	0	1	1	1	0	0	0	0	0	1	1	0	1	1	0	0	0	0	0	0	0	0	1	20	47.619
303	3	22	2	1	0	0	1	0	1	1	1	1	0	0	1	1	1	0	0	1	1	0	0	1	0	0	0	0	0	0	1	0	1	1	1	1	1	0	0	1	0	0	0	0	1	1	20	47.619
304	3	21	2	1	0	1	0	0	0	1	0	1	0	1	1	0	1	1	1	1	0	0	0	1	0	1	0	1	1	0	0	0	1	0	0	0	0	0	0	0	0	0	1	1	0	0	16	38.0952
305	3	21	2	1	0	0	1	1	0	1	1	0	0	0	0	0	1	1	0	0	1	1	0	0	1	0	1	1	1	0	0	1	0	0	0	1	1	0	1	0	0	0	0	0	0	1	17	40.4762
306	3	21	2	1	1	1	0	0	1	0	1	0	1	0	1	0	1	0	1	1	0	0	0	1	0	0	1	1	0	0	1	0	0	0	0	0	0	0	1	0	0	0	0	0	0	0	14	33.3333
307	3	23	2	1	0	1	1	0	1	1	1	1	0	0	0	1	0	0	1	0	1	1	1	0	1	1	0	1	0	1	0	0	0	0	0	1	0	0	1	0	0	0	0	0	0	1	18	42.8571
308	3	30	2	1	0	1	1	1	0	1	0	0	0	0	0	0	0	1	1	0	1	0	0	1	1	0	0	0	0	1	0	0	1	0	0	1	0	0	0	0	1	0	0	0	0	1	14	33.3333
309	3	23	2	1	0	1	1	1	1	0	1	1	0	1	0	1	1	1	0	0	1	0	0	1	0	1	1	1	0	0	1	1	0	0	0	1	0	0	0	0	1	0	0	0	1	1	21	50
310	3	22	2	1	0	1	0	1	0	0	1	0	1	0	0	1	1	0	1	0	0	1	1	0	0	0	0	1	1	0	1	0	0	1	0	0	0	0	1	0	0	0	0	0	0	0	14	33.3333
311	3	24	2	1	0	1	0	0	0	1	0	1	0	1	1	0	0	1	1	1	0	0	0	1	0	1	0	1	0	0	0	0	1	0	0	0	0	0	0	0	0	0	0	1	1	0	14	33.3333
312	3	24	2	1	1	0	0	0	1	1	0	1	0	0	1	1	1	0	1	1	0	1	1	0	1	1	1	1	1	0	0	0	0	0	0	0	1	0	0	0	0	0	0	0	0	1	18	42.8571
313	3	21	2	1	1	0	1	1	1	1	1	1	1	0	1	1	0	0	0	0	0	0	1	0	0	0	1	1	1	0	0	0	1	1	1	0	0	0	0	0	0	0	0	0	0	0	17	40.4762
314	3	21	2	1	0	0	1	0	1	1	0	1	1	1	0	1	1	0	0	0	1	1	0	1	1	1	0	0	0	0	0	0	0	0	1	1	1	0	1	0	0	0	0	0	0	0	17	40.4762
315	3	22	2	1	1	1	1	0	1	0	1	0	1	0	1	0	1	0	1	0	1	1	1	0	0	1	1	0	0	0	0	0	0	0	0	1	1	0	0	1	0	1	0	0	0	0	18	42.8571
316	3	22	2	1	0	0	1	1	0	1	0	0	0	0	1	0	0	0	1	1	0	0	0	1	0	1	0	1	0	0	1	0	0	0	1	1	1	0	1	0	0	0	0	0	1	0	15	35.7143
317	3	22	2	1	0	0	1	0	0	1	1	0	0	0	1	0	1	1	0	1	0	0	1	1	0	0	1	1	0	1	1	1	1	0	0	0	0	0	0	0	0	0	0	0	0	1	16	38.0952
318	3	24	2	1	0	1	0	0	1	1	0	0	1	0	0	0	0	0	1	0	0	1	1	0	0	1	1	1	0	0	0	0	1	0	0	0	0	0	1	0	0	1	0	0	0	0	13	30.9524
319	3	24	2	1	0	0	0	1	1	1	0	0	0	0	1	0	1	0	1	0	0	1	1	0	1	0	0	1	0	0	1	0	1	0	0	0	0	0	0	0	0	0	0	0	0	1	13	30.9524
320	3	25	2	1	0	0	1	0	1	1	0	0	0	0	1	1	1	0	1	0	0	0	1	1	1	1	0	1	0	0	1	1	0	1	1	1	0	0	0	0	0	0	0	0	0	1	18	42.8571
321	3	22	2	1	0	1	0	0	1	0	1	1	1	0	1	0	0	0	1	1	1	0	1	0	1	0	1	1	0	1	1	0	0	0	0	0	1	0	1	0	0	0	0	0	0	1	18	42.8571
322	3	23	2	1	0	1	1	0	1	1	1	0	1	0	1	1	1	0	0	0	1	1	1	0	1	1	0	1	1	0	0	0	1	0	0	1	0	0	1	0	0	1	0	0	0	1	21	50
323	3	23	2	1	1	0	0	0	0	0	1	0	0	1	1	0	1	0	0	0	1	1	1	0	1	1	0	1	1	0	1	0	0	0	0	0	0	0	1	0	0	0	0	1	0	1	16	38.0952
324	3	23	2	1	0	1	1	0	0	1	0	1	0	0	1	1	1	0	0	0	0	0	0	0	1	0	0	1	1	0	1	0	1	0	0	0	0	0	1	0	0	0	0	1	0	1	15	35.7143
325	3	24	2	1	0	1	1	0	1	1	0	0	1	0	1	0	1	0	0	1	0	1	0	0	0	1	1	0	0	1	1	1	1	0	1	1	1	0	1	0	0	0	0	0	0	1	20	47.619
326	3	23	2	1	0	1	0	0	0	1	0	0	1	1	1	0	0	0	0	0	0	1	1	1	1	1	0	0	0	0	0	0	1	1	0	0	0	0	0	1	0	0	0	0	0	1	14	33.3333
327	3	21	2	1	0	0	1	1	0	0	0	0	1	1	0	1	1	0	1	1	1	0	1	0	0	0	1	1	0	1	0	1	0	1	0	1	1	0	0	1	0	0	0	0	0	0	18	42.8571
328	3	22	2	1	1	0	1	0	0	1	1	1	0	0	1	1	0	0	0	0	1	1	1	1	0	0	1	1	0	0	0	0	1	0	1	0	0	0	0	0	0	0	0	0	1	0	16	38.0952
329	3	24	2	1	0	1	1	1	1	1	0	0	0	1	1	1	1	0	0	0	1	1	0	1	1	1	0	0	0	0	0	0	0	0	0	1	0	0	1	0	0	0	0	0	0	0	16	38.0952
330	3	22	2	1	1	0	1	0	1	1	0	1	0	1	1	0	0	1	1	1	0	1	1	1	1	0	1	1	0	0	1	0	1	0	0	0	0	1	0	0	0	0	1	0	1	0	21	50
331	3	22	2	1	0	1	1	0	1	1	0	0	1	1	1	1	0	0	0	1	0	1	1	1	0	1	1	0	0	0	0	0	0	0	0	0	0	0	1	0	0	0	0	0	0	0	15	35.7143
332	3	24	2	1	0	0	1	0	1	1	0	1	1	0	1	0	0	0	0	0	0	0	1	1	0	0	0	0	0	1	1	0	0	0	0	0	0	0	0	0	0	0	0	0	0	1	11	26.1905
333	3	22	2	1	0	1	0	1	0	1	1	1	1	0	1	0	0	0	1	1	0	0	0	0	1	1	0	1	0	0	1	0	0	0	0	0	0	0	1	1	0	0	0	0	0	1	16	38.0952
334	3	24	2	1	1	1	0	1	0	1	0	0	1	1	1	1	1	0	1	1	0	0	1	1	1	0	0	1	1	1	1	1	1	0	0	0	1	0	0	0	1	1	0	0	0	0	23	54.7619
335	3	24	2	1	0	0	0	0	1	0	1	0	0	0	0	0	1	1	0	1	1	1	0	1	0	0	0	0	1	0	0	1	0	0	0	1	1	0	0	0	0	0	0	0	0	1	13	30.9524
336	3	23	2	1	0	0	1	1	1	1	1	0	0	0	1	0	1	0	0	0	1	1	0	1	1	0	0	1	0	1	0	0	1	0	1	1	1	0	1	0	0	0	0	1	1	0	20	47.619
337	3	24	2	1	1	0	1	1	1	1	0	0	0	1	1	0	1	1	0	0	0	0	0	0	0	1	1	0	1	0	1	1	0	0	0	1	1	0	1	0	0	0	0	1	0	0	18	42.8571
338	3	24	2	1	0	1	0	0	0	0	0	0	1	0	1	0	1	0	0	0	1	1	1	1	1	1	0	0	0	0	0	0	1	0	0	1	1	0	1	0	0	0	0	0	1	0	15	35.7143
339	3	23	2	1	0	1	1	1	1	1	1	1	1	1	1	0	1	0	1	0	1	0	0	1	0	0	0	0	1	1	0	0	0	0	1	1	0	0	1	0	0	0	0	0	0	0	19	45.2381
340	3	23	2	1	1	0	1	1	1	1	1	0	1	0	0	0	0	1	1	1	1	1	0	1	1	0	1	0	1	0	1	0	0	0	0	0	1	0	1	0	0	0	1	0	0	1	21	50
341	3	24	2	1	0	0	1	0	0	1	1	0	0	0	1	1	0	0	0	0	1	0	1	0	1	0	0	1	1	0	0	1	1	1	0	0	1	0	0	0	1	0	0	0	0	1	16	38.0952
342	3	24	2	1	0	0	0	0	0	1	1	1	0	1	0	0	0	1	0	0	1	0	1	1	0	0	1	0	0	1	0	0	0	0	0	0	0	0	1	0	0	0	0	0	1	1	13	30.9524
343	3	24	2	1	1	1	1	0	1	0	1	0	1	0	1	0	1	0	1	0	1	1	1	0	0	1	1	1	0	0	0	0	0	0	0	1	1	0	0	0	0	0	0	0	0	0	17	40.4762
344	3	24	1	1	0	0	1	1	1	1	0	0	1	0	1	1	1	1	1	0	1	0	1	1	1	0	0	1	0	0	1	0	0	0	0	1	1	0	1	1	0	0	1	0	1	0	22	52.381
345	3	21	1	1	0	1	1	1	1	1	1	0	1	0	0	0	1	0	0	1	1	1	1	0	1	1	0	0	1	0	0	1	1	1	1	1	0	0	0	1	0	0	1	0	0	0	22	52.381
346	3	25	2	1	1	1	0	0	1	1	0	0	1	0	1	1	1	0	1	1	1	1	0	0	1	0	0	0	0	0	1	1	1	0	0	1	0	0	0	0	0	0	1	0	1	1	20	47.619
347	3	23	2	1	1	0	0	0	1	1	1	1	1	0	1	0	1	0	1	0	0	0	0	0	0	0	1	0	0	0	1	1	0	1	0	0	0	0	0	0	0	0	0	0	1	1	15	35.7143
348	3	22	2	1	0	1	0	1	0	1	1	0	1	0	0	1	1	1	1	0	0	0	0	1	0	0	1	1	1	0	0	0	1	0	1	0	1	0	1	0	0	0	0	0	0	0	17	40.4762
349	3	21	1	1	1	0	0	1	0	1	0	1	0	1	1	1	0	1	0	0	0	0	1	1	1	1	0	1	0	0	1	0	0	0	0	0	0	0	1	1	0	1	0	0	0	0	17	40.4762
350	3	24	1	1	0	0	1	0	1	1	0	0	0	1	1	1	1	0	0	0	0	1	0	0	1	1	0	0	0	0	1	1	1	0	0	0	1	0	0	1	0	0	0	0	0	0	15	35.7143
351	3	22	1	1	0	1	0	1	1	1	1	0	0	0	0	1	1	0	0	1	1	0	1	1	1	0	0	1	0	0	1	1	0	1	0	0	0	0	1	1	0	0	0	0	0	0	18	42.8571
352	3	24	1	1	0	1	0	0	1	1	1	0	0	0	1	1	1	0	1	0	1	0	1	0	1	1	0	0	0	0	1	1	1	0	1	0	0	0	1	1	0	0	0	0	0	1	19	45.2381
353	3	24	1	1	0	1	1	0	1	1	0	1	1	0	1	1	1	0	1	1	1	0	0	0	1	1	0	0	0	1	1	1	0	0	1	1	1	0	1	0	0	0	0	0	0	0	21	50
354	3	25	2	1	0	1	1	0	1	1	0	0	0	0	1	1	1	0	1	1	1	1	1	1	1	1	0	0	0	1	1	1	1	0	1	1	0	0	0	0	0	0	1	1	0	0	23	54.7619
355	3	24	2	1	1	1	1	0	1	0	1	0	0	1	0	1	1	0	1	1	0	1	1	0	0	0	1	1	0	1	1	1	1	0	1	0	0	0	0	1	0	0	0	0	0	1	21	50
356	3	24	2	1	0	1	0	1	1	0	0	1	0	1	1	1	0	1	0	1	0	1	1	0	1	1	0	1	0	1	1	1	0	0	1	0	1	0	0	0	0	0	0	1	0	1	21	50
357	3	24	1	1	1	0	0	1	1	1	1	0	1	1	1	1	0	1	0	1	0	0	0	0	0	1	1	0	1	0	1	0	0	0	0	0	0	0	0	0	0	0	0	0	0	0	15	35.7143
358	3	37	2	1	1	1	1	1	1	1	0	1	1	0	1	0	0	1	0	1	1	0	1	1	1	0	0	1	0	1	1	1	0	0	0	1	0	0	1	0	0	0	0	0	1	0	22	52.381
359	3	24	2	1	0	1	1	1	0	0	1	0	1	1	1	0	0	0	0	1	0	0	1	0	1	0	1	1	0	0	1	0	0	0	0	0	0	0	0	0	1	0	0	0	0	1	15	35.7143
360	3	24	1	1	0	1	0	0	0	0	1	1	0	0	1	0	1	0	0	0	1	0	0	0	1	1	1	0	0	0	0	1	0	0	0	1	1	0	0	0	1	0	0	0	0	1	14	33.3333
361	3	23	1	1	0	0	0	1	1	1	1	0	0	1	1	1	0	1	1	1	0	0	0	0	1	1	0	1	1	1	0	0	0	0	0	0	0	0	0	0	0	1	0	0	0	0	16	38.0952
362	3	26	2	1	0	0	0	0	1	1	1	0	0	0	0	0	0	1	0	0	0	0	0	1	1	0	1	1	0	1	0	1	0	0	0	1	0	0	0	0	0	0	0	0	0	0	11	26.1905
363	3	22	1	1	0	1	1	0	1	1	1	0	1	0	1	1	1	1	1	1	0	1	0	0	1	0	0	0	0	0	1	1	0	0	1	1	0	0	1	0	0	0	0	0	1	0	20	47.619
364	3	24	1	1	0	0	1	0	0	1	1	0	0	1	1	1	1	1	1	0	0	0	1	0	1	1	1	0	0	1	1	1	1	0	0	0	1	0	0	0	1	0	1	0	1	1	22	52.381
365	3	26	2	1	0	1	1	0	1	1	1	0	0	0	0	1	1	1	1	1	1	1	1	0	1	0	0	0	0	0	1	0	0	0	0	1	1	0	1	1	0	0	1	0	1	0	21	50
366	3	24	1	1	0	1	0	1	1	1	1	0	1	0	1	1	1	0	1	0	1	1	1	0	1	1	0	0	0	1	0	0	0	0	0	1	0	0	1	1	0	0	1	0	1	0	21	50
367	3	24	1	1	0	1	1	0	0	1	1	0	0	1	1	0	0	1	0	1	1	1	0	0	1	0	0	0	0	0	1	1	0	1	1	1	0	0	0	0	1	0	0	0	0	0	17	40.4762
368	3	24	1	1	1	1	0	0	1	1	0	1	1	0	1	0	1	1	1	0	1	1	1	0	0	0	1	0	0	1	0	0	1	0	0	1	0	0	0	0	1	0	0	0	0	0	18	42.8571
369	3	24	1	1	0	1	1	0	1	1	1	0	0	0	0	1	1	1	1	0	1	1	1	0	1	0	0	0	0	0	1	0	0	0	0	1	0	0	1	1	0	0	1	0	1	0	19	45.2381
370	3	25	1	1	0	1	1	0	1	1	0	1	0	0	1	1	1	0	1	1	1	1	1	1	1	1	0	1	0	1	1	1	0	0	1	1	1	0	1	1	0	0	0	0	0	1	26	61.9048
371	3	24	2	1	0	0	0	1	1	1	1	0	1	1	1	1	0	1	0	0	0	1	0	0	1	1	0	1	0	1	0	1	1	1	0	1	0	0	1	1	0	0	1	0	1	1	23	54.7619
372	3	25	1	1	1	1	1	1	1	1	0	0	1	0	1	1	1	0	0	0	1	1	1	0	1	0	0	1	0	1	0	1	1	0	1	1	0	0	1	0	0	0	1	0	1	0	23	54.7619
373	3	25	2	1	0	1	0	0	1	1	1	0	1	0	1	0	0	1	0	0	1	0	0	1	0	0	0	1	0	1	0	0	0	0	0	0	0	0	0	0	0	0	1	0	1	0	13	30.9524
374	3	22	2	1	1	1	1	1	1	1	1	0	1	1	1	1	0	0	1	0	0	1	0	1	1	0	0	1	0	0	1	0	1	0	1	0	1	0	1	0	1	0	0	0	0	1	23	54.7619
375	3	23	2	1	0	1	1	1	1	1	0	1	0	0	1	1	1	1	0	1	1	0	0	0	1	1	0	0	0	1	0	0	1	0	0	0	0	0	1	0	0	0	1	0	1	1	20	47.619
376	3	24	1	1	0	1	0	1	1	1	0	1	1	1	0	0	1	0	0	1	0	0	1	1	0	0	1	0	0	0	1	0	0	0	0	0	0	0	1	0	0	0	0	0	0	1	15	35.7143
377	3	21	2	1	1	0	1	1	1	1	1	0	1	0	0	1	1	0	1	0	1	1	1	0	0	0	1	0	1	1	1	0	0	0	0	0	0	0	0	0	1	1	0	0	0	1	20	47.619
378	3	22	2	1	0	1	1	0	1	1	1	0	0	0	1	1	0	0	1	0	1	0	1	0	0	1	0	1	1	0	0	0	0	1	0	0	1	0	1	1	0	0	0	0	0	1	18	42.8571
379	3	23	2	1	0	1	0	1	0	1	1	0	0	0	0	0	0	0	1	0	0	1	1	0	0	0	1	1	1	0	1	0	1	0	0	0	0	0	0	0	0	0	0	0	0	0	12	28.5714
380	3	29	1	1	0	1	1	0	1	1	1	1	1	0	1	1	0	0	1	0	1	0	0	0	1	1	0	0	0	1	1	0	1	0	1	1	1	0	1	0	1	0	0	0	0	1	22	52.381
381	3	21	1	1	0	1	0	1	0	0	1	1	0	0	1	1	0	0	1	1	1	0	1	1	0	1	1	0	0	1	1	0	0	1	1	1	1	0	0	0	1	0	0	0	0	0	20	47.619
382	3	25	2	1	0	1	1	0	1	0	1	0	1	0	1	0	1	1	1	0	1	1	1	0	1	1	0	0	1	1	0	0	1	0	0	0	1	0	1	0	0	0	0	1	0	0	20	47.619
383	3	24	1	1	0	0	1	0	0	1	0	0	0	0	1	0	0	0	1	0	0	0	0	1	1	0	1	0	1	1	1	0	1	0	0	0	0	0	0	0	0	0	0	0	0	0	11	26.1905
384	3	25	2	1	1	1	0	0	0	1	1	1	1	0	1	1	1	1	0	0	0	0	0	0	1	1	0	0	0	0	1	1	1	1	0	1	0	0	0	0	1	0	0	0	0	1	19	45.2381
385	3	22	1	1	1	0	1	1	0	0	0	1	1	0	0	0	0	1	0	0	0	1	1	0	0	0	1	1	1	1	0	0	0	0	0	1	0	0	0	0	0	0	0	0	0	1	14	33.3333
386	3	22	2	1	0	0	1	0	1	1	0	0	1	0	1	1	1	0	0	0	0	0	0	0	0	0	0	0	0	1	1	1	1	1	0	0	1	0	0	0	1	0	0	0	1	1	16	38.0952
387	3	22	1	1	1	0	0	0	1	1	0	0	0	0	0	1	1	1	1	0	1	0	0	0	0	0	1	0	1	0	1	0	1	0	0	0	0	0	0	0	0	0	0	0	0	1	13	30.9524
388	3	23	1	1	0	1	1	0	0	1	0	1	0	1	1	1	0	1	0	0	1	0	1	0	1	1	1	0	0	0	1	0	0	0	0	0	0	0	0	1	0	0	0	0	0	1	16	38.0952
389	3	28	1	1	1	0	1	1	1	1	0	0	1	0	1	1	1	1	0	0	0	0	0	0	0	0	1	1	0	1	1	1	1	0	0	1	0	0	0	1	0	0	0	0	0	1	19	45.2381
390	3	24	1	1	0	1	0	0	1	1	0	0	1	0	1	0	1	1	0	0	1	0	1	1	1	0	1	0	1	0	1	1	0	0	1	0	0	0	1	1	1	0	0	0	0	1	20	47.619
391	3	24	1	1	1	0	1	0	0	0	1	1	0	1	1	1	1	1	0	0	0	1	1	0	0	1	0	0	1	0	1	1	0	0	0	0	1	0	0	1	0	0	0	0	0	0	17	40.4762
392	3	21	1	1	0	0	1	1	1	0	0	0	1	0	1	0	1	1	0	0	1	1	1	1	1	1	0	1	1	0	1	0	1	0	0	0	0	0	1	1	0	0	0	0	0	0	19	45.2381
393	3	22	1	1	0	0	1	1	1	1	0	0	0	0	1	1	1	0	1	1	1	0	0	0	1	1	0	0	0	1	0	0	0	0	1	1	0	0	1	1	0	0	0	0	0	1	18	42.8571
394	3	24	1	1	0	1	1	0	1	1	1	0	1	0	1	0	1	1	0	0	1	1	0	0	1	0	0	0	0	0	0	0	1	1	0	0	0	0	0	1	1	0	0	0	0	0	16	38.0952
395	3	21	1	1	0	1	0	1	1	1	0	0	0	0	1	0	1	0	0	0	1	0	0	1	1	1	1	0	0	0	0	1	1	1	1	1	0	0	0	1	0	0	1	0	1	0	19	45.2381
396	3	25	2	1	1	0	1	0	1	0	0	0	0	1	1	1	0	0	1	1	0	1	1	0	1	1	0	1	1	0	1	1	1	0	0	1	1	0	1	0	0	0	0	0	0	1	21	50
397	3	21	1	1	0	1	0	0	1	1	0	0	0	0	1	1	1	1	0	1	1	0	0	0	1	1	0	0	0	1	0	1	1	0	1	1	1	0	1	1	0	0	1	0	1	0	21	50
398	3	24	1	1	1	0	0	1	0	1	1	0	1	0	1	0	0	0	0	1	1	0	0	0	1	0	0	1	0	1	0	1	1	0	0	0	1	0	0	0	0	0	0	0	0	0	14	33.3333
399	3	24	1	1	1	1	0	1	1	1	0	0	1	0	1	0	1	0	1	1	1	0	0	0	1	0	0	0	0	0	1	0	1	0	0	1	1	0	1	1	0	0	0	1	0	1	20	47.619
400	3	23	1	1	0	1	1	1	1	0	0	0	1	0	0	1	1	1	1	1	0	1	0	1	1	0	0	0	1	1	1	1	0	0	1	0	1	0	0	0	0	0	0	0	0	1	20	47.619
401	3	21	1	1	0	1	0	0	1	1	1	0	0	0	1	1	1	0	0	0	0	0	1	0	1	1	0	0	0	0	1	1	1	0	1	0	0	0	1	1	0	0	0	0	0	0	16	38.0952
402	3	21	2	1	0	1	1	0	1	1	1	0	0	1	1	1	0	1	1	0	1	1	0	1	1	0	0	0	0	1	0	0	1	1	1	1	1	0	1	0	0	0	1	1	0	0	23	54.7619
403	3	24	2	1	0	1	0	0	1	1	0	0	0	0	1	0	1	0	1	0	1	1	1	0	0	0	0	0	1	1	1	0	0	1	0	0	1	0	0	0	1	1	1	0	0	0	17	40.4762
404	3	23	1	1	0	0	1	1	1	1	1	0	0	0	1	1	1	0	1	1	1	1	0	0	1	0	0	0	1	0	0	1	1	1	0	1	0	0	1	1	0	0	0	0	0	0	20	47.619
405	3	22	1	1	0	0	1	0	1	0	0	1	0	0	1	1	1	1	0	0	0	1	1	0	1	0	1	0	0	0	0	0	0	1	0	0	1	0	0	1	0	0	0	0	0	0	14	33.3333
406	3	24	1	1	0	0	0	1	1	0	1	0	0	1	1	1	0	0	1	1	0	0	0	0	1	1	1	0	0	0	0	0	1	1	0	1	1	0	0	0	0	0	0	0	0	0	15	35.7143
407	3	21	2	1	0	0	0	1	0	1	1	1	1	1	1	1	0	0	1	1	0	1	0	1	1	0	0	0	0	0	1	0	0	0	0	0	0	0	0	0	0	0	0	0	0	1	15	35.7143
408	3	24	2	1	0	1	0	0	1	1	1	0	0	0	1	0	1	0	0	0	1	1	1	1	1	1	0	0	0	0	0	0	1	0	0	1	1	0	0	1	0	0	1	0	1	0	18	42.8571
409	3	37	1	1	1	1	0	0	1	1	0	1	0	1	1	0	0	0	1	1	1	1	1	0	1	0	1	1	0	0	1	0	0	0	0	1	0	0	0	0	0	0	0	0	0	1	18	42.8571
410	3	25	1	1	0	1	0	0	0	0	1	0	1	0	0	0	1	1	0	0	1	1	1	0	1	0	0	0	1	1	1	1	1	0	0	0	0	0	0	0	0	0	0	0	0	0	14	33.3333
411	3	24	1	1	0	1	1	1	1	1	1	0	1	0	0	0	0	1	0	0	1	1	0	1	1	1	1	1	0	0	1	0	0	0	1	0	1	0	0	0	1	1	0	0	0	0	20	47.619
412	3	21	2	1	0	1	1	1	1	1	0	0	0	1	1	1	1	1	1	0	1	1	1	1	1	1	0	0	0	1	1	0	0	0	1	0	1	0	1	0	0	0	1	0	1	1	25	59.5238
413	3	21	2	1	0	0	1	1	1	1	1	0	1	1	1	1	1	0	0	1	1	0	0	0	1	0	0	0	0	0	0	0	0	0	1	1	0	0	1	1	0	0	0	0	1	0	18	42.8571
414	3	23	1	1	0	0	1	0	1	0	1	0	0	0	0	1	1	1	1	1	1	0	1	0	1	0	0	1	0	1	1	0	1	1	0	1	0	0	0	0	0	0	0	0	0	0	17	40.4762
415	3	24	2	1	0	1	0	0	1	1	1	1	1	0	1	1	1	0	1	0	1	0	0	0	1	1	0	1	0	1	1	1	0	0	1	1	1	0	1	1	0	0	0	1	0	1	24	57.1429
416	3	21	2	1	0	0	0	1	1	0	0	0	1	0	1	0	1	0	0	1	1	1	1	1	1	1	0	1	0	0	0	0	1	1	0	1	1	0	1	1	0	0	0	0	0	0	19	45.2381
417	3	22	2	1	0	1	0	0	1	1	0	0	1	0	0	0	0	0	0	0	1	0	0	1	0	0	0	0	0	0	1	0	1	0	0	0	1	0	0	1	0	0	0	0	0	1	11	26.1905
418	3	25	1	1	0	0	0	1	1	1	1	0	1	0	1	1	1	0	0	0	0	1	1	1	0	1	0	1	1	0	1	1	1	0	0	0	1	0	0	0	0	0	0	0	0	0	18	42.8571
419	3	27	1	1	0	0	0	1	1	1	1	0	1	0	1	1	1	0	0	0	0	1	0	1	1	0	0	0	1	0	0	1	0	0	0	1	1	0	0	0	0	0	1	0	1	0	17	40.4762
420	3	24	1	1	1	0	1	0	1	1	1	0	0	0	0	1	0	1	1	1	1	1	0	1	1	0	0	1	0	0	1	0	1	1	1	1	1	0	1	0	0	0	1	1	1	0	24	57.1429
421	3	24	1	1	0	1	0	0	1	1	0	0	0	0	0	1	1	1	0	0	1	1	0	0	1	1	0	1	1	1	1	1	1	1	0	1	1	0	0	1	0	0	1	0	1	1	23	54.7619
422	3	22	1	1	1	0	1	0	1	0	1	0	1	1	1	0	1	0	1	1	0	1	1	1	1	1	1	1	0	0	0	0	1	0	1	1	0	0	0	0	0	0	0	0	0	0	20	47.619
423	3	22	1	1	0	1	1	1	1	1	0	0	1	0	0	0	1	0	0	0	1	1	1	0	1	1	0	1	0	0	1	0	0	0	0	0	1	0	1	1	0	0	0	0	0	0	17	40.4762
424	3	21	1	1	0	0	0	0	0	1	1	1	0	0	1	1	0	0	0	0	1	0	0	1	1	1	1	0	0	0	0	0	0	0	0	0	1	0	0	0	1	0	0	0	0	0	12	28.5714
425	3	21	2	1	0	1	0	1	1	1	1	0	0	1	1	1	1	1	0	1	1	0	1	1	1	0	0	0	1	1	1	1	0	0	0	0	0	0	0	1	0	0	0	0	0	0	20	47.619
426	3	23	1	1	0	1	0	0	1	0	1	0	1	0	0	1	0	1	0	0	0	0	1	0	1	0	0	1	1	0	1	1	0	0	0	0	1	0	0	0	1	0	0	0	0	0	14	33.3333
427	3	24	1	1	0	1	1	0	1	1	0	1	1	0	0	0	1	1	0	0	1	1	0	0	1	1	0	1	0	1	0	0	1	0	1	1	0	1	0	0	0	0	0	0	0	1	19	45.2381
428	3	24	1	1	0	1	0	0	0	0	1	1	0	0	0	1	1	1	0	1	1	0	1	1	0	0	0	1	0	1	1	1	0	1	1	1	1	0	0	0	0	0	0	0	0	1	19	45.2381
429	3	23	2	1	0	0	1	1	1	1	1	0	1	0	0	1	1	0	0	0	0	0	1	0	1	1	0	1	0	1	0	0	0	1	0	0	1	0	0	0	1	0	0	0	0	1	17	40.4762
430	3	21	2	1	0	1	1	1	1	1	1	1	1	1	0	1	1	0	0	1	1	0	1	1	1	1	0	0	0	1	1	0	0	0	1	0	1	0	1	0	0	0	1	0	1	1	25	59.5238
431	3	24	2	1	0	0	1	1	1	1	0	0	1	1	0	0	1	1	1	1	0	0	1	0	1	1	0	0	1	0	1	0	1	0	0	1	0	0	0	0	0	0	0	0	0	0	17	40.4762
432	3	21	2	1	0	0	1	0	1	1	1	0	1	1	1	0	0	0	1	0	0	0	1	1	1	0	0	1	1	0	1	0	0	0	0	0	1	0	1	0	0	0	1	0	0	1	18	42.8571
433	3	23	1	1	1	0	1	1	1	1	1	0	1	0	1	1	1	1	0	0	0	0	1	0	0	1	0	1	0	0	1	0	1	0	1	0	0	0	1	0	0	0	0	0	0	0	18	42.8571
434	3	21	1	1	0	1	0	1	1	0	0	0	0	1	0	1	1	1	1	1	0	0	0	1	0	1	0	1	0	0	1	0	0	0	0	0	0	0	0	0	1	1	0	1	0	0	16	38.0952
435	3	22	1	1	0	0	1	0	1	1	1	1	1	0	1	0	1	1	1	0	0	0	0	0	0	0	1	0	0	0	1	1	0	1	0	0	0	0	0	0	0	0	0	0	0	1	15	35.7143
436	3	21	1	1	0	0	0	1	1	1	1	0	1	0	1	0	1	1	0	1	1	1	0	1	1	0	0	0	1	0	1	0	0	1	1	1	1	0	0	0	1	0	0	0	0	0	20	47.619
437	3	24	2	1	1	1	1	1	1	1	1	0	1	1	0	0	1	0	0	1	1	1	0	1	0	0	1	1	1	0	0	0	0	0	0	0	1	0	0	1	1	0	0	0	0	0	20	47.619
438	4	25	2	1	0	1	0	1	0	0	1	0	0	1	1	0	0	1	1	0	0	0	1	1	1	0	0	1	0	0	1	1	0	0	0	0	1	0	0	0	0	0	0	0	0	1	15	35.7143
439	4	25	2	1	0	1	0	1	0	1	1	0	1	0	1	1	1	0	0	1	0	1	1	0	1	1	0	1	0	1	0	1	1	1	1	1	1	0	1	1	0	0	0	0	1	1	25	59.5238
440	4	24	1	1	1	1	1	0	1	1	0	1	1	1	1	0	1	1	0	1	1	0	1	0	1	1	0	0	1	1	0	1	0	1	0	1	1	0	1	0	0	0	0	0	0	0	23	54.7619
441	4	21	1	1	0	1	1	0	1	1	0	1	1	0	1	1	1	1	1	1	0	1	0	0	1	1	0	0	0	1	1	1	0	0	0	1	0	0	0	1	0	0	0	0	0	0	20	47.619
442	4	38	2	1	0	0	1	1	1	0	0	0	1	0	1	1	1	1	0	0	0	1	1	0	1	0	0	0	1	0	0	1	0	0	1	0	0	0	0	0	0	0	0	0	0	0	14	33.3333
443	4	25	2	1	1	0	1	0	1	1	1	0	0	1	1	1	1	0	0	0	1	0	0	0	1	0	0	0	0	1	1	0	1	1	0	1	1	1	0	1	0	0	0	0	0	1	20	47.619
444	4	29	2	1	0	0	0	0	1	1	0	0	1	0	1	0	1	1	0	0	1	1	1	0	1	1	1	0	0	1	1	0	0	0	1	0	1	0	0	0	0	0	0	0	1	0	17	40.4762
445	4	28	1	1	0	0	0	0	1	1	1	1	0	0	1	1	1	0	0	0	0	1	1	0	1	1	0	0	0	0	0	0	1	0	0	0	1	0	1	1	0	0	0	0	1	0	16	38.0952
446	4	33	2	1	0	0	1	1	1	0	1	0	1	1	1	1	1	1	1	1	1	1	1	0	1	1	1	1	1	1	1	0	0	0	1	1	1	0	1	1	0	0	0	0	0	1	28	66.6667
447	4	22	1	1	0	0	0	1	1	1	1	1	0	0	1	1	1	0	0	0	0	0	0	1	0	1	0	0	0	1	0	0	1	0	1	1	0	0	0	1	0	0	1	0	1	0	17	40.4762
448	4	21	2	1	0	1	0	1	1	1	0	0	0	0	1	1	0	0	0	1	1	1	0	0	1	1	0	0	0	1	0	1	1	0	0	0	0	0	0	1	0	0	0	1	0	1	17	40.4762
449	4	25	2	1	0	0	0	1	1	1	0	0	0	0	1	0	1	0	1	0	0	0	0	0	1	0	0	0	0	0	0	1	1	0	1	1	1	0	1	1	0	0	1	1	1	0	17	40.4762
450	4	28	2	1	1	0	1	1	1	1	1	0	1	0	1	0	1	0	1	0	0	1	1	0	1	1	1	0	0	0	0	0	0	1	1	0	1	0	1	0	0	0	0	0	1	0	20	47.619
451	4	29	2	1	0	1	0	1	1	0	0	0	0	0	1	1	1	0	1	1	0	1	0	0	1	1	0	1	0	1	1	1	0	0	1	0	1	0	0	0	1	0	0	0	0	0	18	42.8571
452	4	21	2	1	0	1	1	0	1	0	1	0	0	0	0	1	1	0	0	1	0	1	1	0	0	1	0	0	0	0	1	1	1	0	0	1	1	0	1	1	0	0	0	0	0	1	18	42.8571
453	4	35	2	1	0	0	0	0	0	1	1	1	1	0	1	0	1	0	0	1	1	1	1	1	1	0	0	1	1	0	1	0	1	0	0	0	0	0	1	1	0	0	0	0	0	0	18	42.8571
454	4	32	2	1	0	0	0	0	1	0	1	0	1	1	0	0	1	0	1	1	0	1	1	1	0	0	0	0	0	0	0	0	0	0	1	1	1	0	0	1	0	0	1	0	0	1	16	38.0952
455	4	22	2	1	0	1	0	1	1	1	1	0	1	0	1	0	1	0	0	0	1	1	1	0	1	0	0	1	0	1	1	1	0	0	1	1	1	0	1	1	0	0	1	0	1	0	23	54.7619
456	4	29	2	1	0	1	0	1	0	0	1	0	1	0	0	0	0	1	1	1	1	1	1	0	1	1	0	0	0	0	1	1	0	0	0	1	0	0	0	0	0	0	0	0	0	1	16	38.0952
457	4	21	1	1	0	0	0	0	1	1	1	1	1	1	1	1	1	1	0	0	1	1	1	0	1	1	0	1	0	1	0	1	0	1	1	1	1	0	1	1	0	0	0	0	0	1	25	59.5238
458	4	22	1	1	0	1	1	0	1	0	1	0	0	0	0	1	1	0	0	1	0	1	1	0	0	1	0	0	0	0	1	1	1	0	0	1	1	0	1	1	0	0	0	0	0	1	18	42.8571
459	4	24	2	1	0	1	0	0	1	0	1	0	1	0	1	1	1	0	1	1	0	1	1	1	1	1	1	0	0	1	0	1	0	0	0	0	1	0	0	1	0	0	0	0	0	0	19	45.2381
460	4	23	1	1	0	1	1	0	1	0	1	0	0	0	0	1	1	0	0	1	0	1	1	0	0	1	0	0	0	0	1	1	1	0	0	1	1	0	1	1	0	0	0	0	0	1	18	42.8571
461	4	25	1	1	0	0	0	0	1	1	0	0	1	0	1	1	1	0	0	0	1	0	0	0	1	0	0	1	0	1	1	1	1	1	0	0	1	0	0	1	0	0	0	0	0	0	16	38.0952
462	4	21	2	1	0	1	0	0	1	0	0	0	0	0	1	0	1	0	0	0	0	1	0	0	1	0	0	0	0	1	1	0	0	0	0	1	0	0	0	1	0	0	0	0	1	0	11	26.1905
463	4	39	1	1	0	0	1	0	0	0	1	1	0	0	0	1	0	0	1	1	1	0	1	0	1	0	1	1	0	0	0	0	0	0	1	0	0	0	0	0	0	0	0	0	0	0	12	28.5714
464	4	24	2	1	0	1	0	0	1	1	1	0	1	0	1	1	0	0	1	0	0	0	1	1	1	0	0	0	0	1	1	1	1	0	1	1	1	0	0	1	0	0	0	0	0	0	19	45.2381
465	4	24	1	1	0	0	1	1	1	1	1	1	1	0	0	1	1	1	1	1	1	1	1	0	1	1	0	0	0	1	1	0	1	0	0	1	1	0	0	1	1	0	0	0	0	0	24	57.1429
466	4	36	2	1	0	1	1	1	1	1	1	0	1	0	1	1	1	1	1	0	1	1	1	0	1	1	1	0	1	0	1	0	0	1	1	1	1	0	0	0	0	0	0	1	0	0	25	59.5238
467	4	26	2	1	0	0	0	0	0	1	1	1	0	0	1	1	0	0	0	0	1	0	0	0	1	0	0	0	0	1	0	0	1	0	1	1	1	0	1	1	0	0	0	0	1	0	15	35.7143
468	4	28	1	1	0	0	1	1	0	1	1	1	1	1	0	1	0	0	0	0	0	0	1	0	0	0	0	0	0	0	1	0	1	0	1	0	0	0	0	0	1	1	0	0	0	1	15	35.7143
469	4	26	2	1	0	1	0	0	1	1	1	0	0	0	1	1	1	0	0	1	1	1	1	0	0	0	0	0	0	1	1	1	0	0	0	0	1	0	0	0	0	0	0	0	0	1	16	38.0952
470	4	24	1	1	0	0	0	0	1	1	1	1	0	0	0	1	1	1	1	0	1	1	1	0	1	1	0	1	1	1	0	1	0	0	0	1	0	0	1	1	0	0	0	0	0	0	20	47.619
471	4	24	2	1	0	1	1	1	1	1	0	0	1	1	1	1	0	0	1	1	0	1	1	0	1	0	0	0	0	1	0	0	0	0	1	1	1	0	1	1	0	0	0	0	1	0	21	50
472	4	25	2	1	0	1	1	0	1	1	1	1	0	0	1	1	1	0	0	1	1	0	1	0	1	0	0	0	0	0	0	0	0	0	0	0	0	0	0	1	0	0	0	0	0	1	15	35.7143
473	4	31	2	1	0	1	1	1	1	0	0	0	1	0	0	1	0	0	0	0	1	0	0	0	0	0	0	1	0	1	0	0	0	0	0	1	0	0	0	0	0	0	0	0	0	0	10	23.8095
474	4	25	1	1	0	1	1	1	1	1	1	0	0	0	1	1	1	0	1	0	1	0	0	0	1	1	0	0	0	0	0	0	0	0	1	1	1	0	0	1	0	0	0	0	0	1	18	42.8571
475	4	21	2	1	0	1	1	0	1	1	0	0	1	0	0	1	1	1	0	0	1	1	1	1	1	1	1	1	1	1	0	1	1	0	0	0	1	0	1	1	1	1	0	0	1	0	26	61.9048
476	4	30	1	1	0	1	1	0	1	1	1	0	0	0	1	1	1	0	1	0	0	1	0	1	1	0	0	0	0	0	0	1	0	0	1	1	1	0	1	0	1	0	0	0	0	0	18	42.8571
477	4	25	1	1	0	1	0	0	1	0	1	0	1	0	1	0	1	0	1	1	1	1	1	0	1	1	0	0	1	0	0	0	0	0	0	0	1	0	0	1	0	0	0	0	0	1	17	40.4762
478	4	21	2	1	0	1	1	1	1	1	0	0	1	1	1	1	0	0	0	1	0	1	1	0	1	0	0	0	0	1	0	0	0	0	1	1	1	0	0	1	0	0	0	0	1	0	19	45.2381
479	4	33	2	1	0	0	0	1	1	1	1	0	0	0	1	0	1	0	0	0	0	1	1	1	0	1	0	0	0	0	0	1	0	1	1	1	1	0	1	0	0	0	0	0	0	1	17	40.4762
480	4	34	2	1	1	1	1	0	1	1	1	1	1	0	0	0	1	0	1	1	0	1	1	1	1	1	1	0	1	0	1	1	1	0	1	1	1	0	1	1	0	1	1	1	1	0	30	71.4286
481	4	32	2	1	0	0	0	0	1	0	1	0	1	0	0	1	0	1	1	1	1	1	0	0	0	0	1	0	1	0	0	1	0	0	0	1	0	0	0	1	1	0	0	0	0	0	15	35.7143
482	4	33	2	1	0	1	1	1	1	0	0	0	1	0	0	1	0	0	0	0	1	0	0	0	0	0	0	1	0	1	0	0	0	0	0	1	0	0	0	1	1	1	0	0	0	0	13	30.9524
483	4	23	2	1	0	1	1	0	1	0	1	0	0	0	0	1	1	0	0	1	0	1	1	0	0	1	0	0	0	0	1	1	1	0	0	1	1	0	1	1	0	0	0	0	0	0	17	40.4762
484	4	25	2	1	0	1	1	0	1	1	1	0	1	0	1	0	0	1	0	0	0	1	0	0	1	1	1	0	0	1	1	0	0	0	1	1	0	0	0	1	0	0	0	0	0	0	17	40.4762
485	4	27	1	1	0	1	1	0	1	0	1	0	1	0	0	1	0	0	1	0	0	1	1	0	1	1	1	0	0	1	0	1	1	1	1	0	1	0	1	1	0	0	0	0	0	1	21	50
486	4	30	2	1	0	0	0	1	0	0	0	1	1	0	1	0	0	0	1	0	1	1	1	0	0	0	0	1	0	0	1	0	0	0	1	1	1	0	0	1	0	0	0	0	0	0	14	33.3333
487	4	28	2	1	0	1	1	0	0	0	1	0	0	1	1	1	1	0	1	0	0	0	0	0	1	1	1	0	1	0	0	0	0	0	1	0	1	0	0	0	0	0	0	0	0	0	14	33.3333
488	4	22	1	1	0	1	1	0	1	0	1	0	0	0	0	1	1	0	0	0	1	1	1	0	0	1	0	0	0	0	1	1	1	0	0	1	1	0	1	1	0	0	0	0	0	1	18	42.8571
489	4	23	2	1	0	0	0	1	1	1	1	1	0	0	1	1	1	0	0	0	1	0	0	0	1	1	0	1	1	1	1	0	0	1	0	1	1	0	0	1	0	0	0	0	1	0	20	47.619
490	4	28	2	1	0	1	0	0	1	1	1	0	1	0	0	1	1	0	1	1	1	0	0	0	1	0	0	0	0	1	0	0	1	0	0	1	1	0	0	0	1	0	1	0	0	0	17	40.4762
491	4	24	2	1	0	1	1	0	1	1	1	0	0	0	1	1	1	1	0	1	1	1	1	0	1	1	0	0	1	1	1	0	1	1	0	1	1	0	1	1	0	0	1	1	1	0	27	64.2857
492	4	21	2	1	0	1	1	0	0	1	1	1	0	0	1	0	1	0	1	1	1	0	1	0	0	1	1	0	0	1	1	1	1	0	0	0	0	0	0	0	0	0	0	0	1	1	19	45.2381
493	4	23	1	1	1	1	0	0	0	1	1	1	1	0	1	1	0	0	0	0	1	0	1	1	1	0	0	0	0	1	1	0	1	0	1	1	0	0	0	1	1	0	0	0	0	0	19	45.2381
494	4	23	2	1	0	1	1	1	1	1	1	0	1	0	1	1	1	0	0	1	0	1	1	0	1	1	0	0	0	0	0	1	0	0	1	1	0	0	1	0	0	0	0	0	0	0	19	45.2381
495	4	29	2	1	0	0	1	1	1	1	0	1	0	0	1	1	1	0	0	1	0	1	1	0	1	1	0	0	0	0	0	1	0	0	1	1	0	0	1	0	0	0	0	0	0	0	17	40.4762
496	4	30	2	1	1	1	0	0	0	1	1	1	1	0	1	1	0	0	0	0	1	0	1	1	1	0	0	0	0	0	1	0	1	1	1	1	0	0	0	1	1	0	0	0	0	0	19	45.2381
497	4	25	2	1	0	0	0	0	1	0	1	0	0	1	1	0	0	1	0	1	1	0	1	0	0	0	0	1	1	0	0	0	0	1	1	0	0	0	0	0	1	0	0	0	0	0	13	30.9524
498	4	29	2	1	0	0	0	0	1	0	0	0	1	0	0	1	0	0	1	1	0	0	0	0	0	1	1	1	0	0	0	0	1	0	1	1	1	0	0	0	0	0	0	0	0	0	12	28.5714
499	4	32	2	1	0	1	1	0	1	1	1	0	1	0	1	1	0	0	0	0	1	0	0	0	1	0	1	0	0	1	0	1	1	1	0	1	1	0	0	0	0	0	0	0	0	1	18	42.8571
500	4	38	2	1	0	0	1	1	1	0	0	0	1	0	1	1	1	1	0	0	0	1	1	1	1	0	0	0	1	0	0	1	0	0	1	0	0	0	0	0	0	0	0	0	0	0	15	35.7143
501	4	30	1	1	0	1	0	0	1	1	1	1	0	0	1	1	1	0	1	0	1	0	1	1	1	0	0	0	0	0	0	1	0	0	0	1	1	0	0	0	0	0	0	0	0	1	17	40.4762
502	4	27	2	1	1	1	1	1	1	1	0	0	1	0	1	0	1	0	0	0	1	1	1	1	1	1	0	1	0	0	0	1	0	0	1	1	0	0	1	0	0	0	1	0	1	0	22	52.381
503	4	30	2	1	0	0	0	0	0	1	0	0	1	0	1	0	1	0	0	0	1	1	1	1	1	1	1	1	0	0	0	1	0	0	1	1	0	0	1	0	0	0	1	0	1	0	18	42.8571
504	4	32	2	1	0	1	0	0	1	1	0	1	1	0	1	1	0	1	1	1	1	0	1	1	1	0	0	0	0	0	1	0	0	0	0	0	1	0	0	0	1	0	0	0	0	0	17	40.4762
505	4	35	2	1	0	1	0	0	1	1	0	0	1	0	1	0	0	1	1	0	0	0	1	1	1	0	0	1	1	1	0	1	1	1	0	0	0	0	0	0	0	0	1	0	1	0	18	42.8571
506	4	28	2	1	1	1	1	0	1	1	1	1	0	0	1	1	1	1	1	1	1	1	1	1	1	1	1	1	1	0	1	1	1	0	1	1	1	0	1	1	0	1	1	1	1	0	34	80.9524
507	4	25	2	1	0	1	0	1	0	1	0	0	1	0	0	1	1	1	0	0	1	0	0	0	0	0	1	0	0	0	0	0	1	0	1	0	1	0	0	0	1	0	1	0	0	1	15	35.7143
508	4	33	2	1	0	0	1	0	0	0	0	1	0	0	0	1	0	1	1	0	0	0	1	0	1	1	0	0	0	0	0	0	1	0	0	1	1	0	1	0	0	0	1	0	1	1	15	35.7143
509	4	31	2	1	0	1	1	0	1	1	0	1	1	0	1	1	0	1	1	1	1	0	1	1	1	0	0	1	0	0	1	0	0	0	0	0	1	0	0	0	0	0	1	0	0	0	19	45.2381
510	4	35	1	1	0	0	0	0	1	1	1	0	1	0	1	1	1	0	0	1	1	1	0	0	1	1	0	0	0	1	0	1	1	0	1	1	0	0	0	0	0	0	0	0	0	1	18	42.8571
511	4	31	2	1	0	1	0	1	1	1	1	0	1	1	1	1	1	0	0	1	1	0	1	0	1	0	0	1	1	0	0	0	0	0	0	1	0	1	0	1	0	0	0	0	0	0	19	45.2381
512	4	27	2	1	0	1	0	1	1	1	1	0	1	1	1	1	1	0	0	1	1	0	0	0	1	1	0	0	1	1	0	1	0	1	1	0	0	0	1	0	0	0	0	0	0	0	20	47.619
513	4	24	2	1	0	1	0	1	1	1	1	0	1	0	1	1	1	0	1	1	1	0	0	0	0	0	1	0	0	0	1	0	0	0	0	1	0	0	0	0	1	0	0	0	0	0	16	38.0952
514	4	25	2	1	1	1	1	0	1	1	0	1	1	1	0	0	1	1	1	0	0	0	0	0	1	1	1	1	1	0	0	0	0	1	0	1	1	0	0	0	0	1	0	0	0	1	21	50
515	4	30	2	1	0	0	0	1	1	1	1	0	0	1	1	1	0	1	0	1	1	0	0	0	0	0	0	1	0	1	1	0	0	1	0	0	1	0	0	0	1	1	0	0	0	0	17	40.4762
516	4	33	2	1	1	1	1	0	1	1	0	1	1	0	0	0	0	1	0	1	1	0	1	0	0	0	1	0	0	1	0	0	0	0	1	1	0	0	0	0	0	0	0	0	0	0	15	35.7143
517	4	34	2	1	1	0	0	0	1	1	1	1	0	1	1	0	1	0	0	0	1	1	1	0	1	1	0	1	0	0	0	1	1	1	0	1	0	0	0	0	1	0	1	0	0	0	20	47.619
518	4	32	2	1	0	1	1	0	1	1	0	0	1	0	1	0	1	1	0	0	0	1	1	1	1	0	0	1	0	0	1	0	0	0	0	0	1	0	0	0	0	0	0	0	1	0	16	38.0952
519	4	47	2	1	0	1	0	0	1	0	0	0	1	0	1	1	0	1	0	0	0	0	1	1	1	0	1	0	0	1	1	0	0	1	0	1	0	0	0	0	0	0	0	1	0	0	15	35.7143
520	4	29	2	1	0	1	0	1	1	1	1	0	1	0	1	1	1	0	0	0	1	1	0	0	1	1	0	0	0	0	0	0	0	0	0	0	1	0	0	0	1	0	0	0	0	0	15	35.7143
521	4	42	2	1	1	1	1	0	1	1	1	0	0	0	1	0	1	1	0	1	1	1	1	0	1	1	1	0	1	1	1	0	0	0	1	1	1	0	1	1	0	0	0	0	0	0	24	57.1429
522	4	34	2	1	0	1	0	1	0	1	0	1	1	0	0	1	1	0	1	0	1	0	0	1	1	1	0	1	0	1	1	0	0	0	0	1	0	0	0	0	0	1	0	0	0	0	17	40.4762
523	4	37	2	1	0	0	0	0	1	1	1	0	0	0	1	1	0	0	0	0	1	0	0	0	1	0	0	0	0	0	1	1	1	1	0	0	0	0	0	0	1	0	0	0	0	1	13	30.9524
524	4	28	2	1	1	1	1	0	0	0	1	0	0	0	0	1	1	0	0	0	1	1	1	0	1	0	0	0	1	1	0	0	1	0	1	1	1	0	0	0	0	0	0	0	1	0	17	40.4762
525	4	35	2	1	0	1	0	0	1	1	1	0	1	0	0	1	0	1	1	1	1	0	0	0	1	1	0	0	1	1	0	1	1	0	0	1	1	0	1	0	1	0	0	0	0	0	20	47.619
526	4	36	2	1	0	1	1	1	1	1	1	0	0	0	1	0	1	0	0	0	1	1	1	0	1	0	1	0	1	1	0	0	1	0	1	0	0	0	0	1	0	0	0	0	0	0	18	42.8571
527	4	24	2	1	0	0	0	0	0	1	0	0	0	0	0	1	0	0	0	1	1	0	1	0	1	1	0	0	1	0	1	0	0	0	1	0	0	0	0	0	0	0	0	0	0	0	10	23.8095
528	4	28	2	1	1	1	1	0	1	1	0	1	1	1	1	1	1	0	0	1	1	1	1	0	1	0	1	0	0	1	0	1	0	1	1	1	0	0	1	1	1	0	0	0	0	0	25	59.5238
529	4	25	2	1	0	1	0	1	0	0	1	1	0	1	1	1	1	1	0	1	0	0	1	0	0	1	0	0	1	0	0	0	0	0	1	1	1	0	1	1	0	0	0	0	0	0	18	42.8571
530	4	34	2	1	0	0	0	0	1	0	1	1	0	0	0	0	0	0	1	0	1	1	1	0	1	0	1	0	1	0	0	0	0	1	0	0	1	0	1	1	1	0	0	0	0	0	15	35.7143
531	4	25	2	1	0	1	1	1	1	1	0	1	1	1	1	1	1	0	1	0	1	0	0	0	1	1	0	0	0	1	0	1	1	1	1	0	1	0	0	1	0	0	0	0	1	1	24	57.1429
532	4	21	2	1	0	0	1	1	1	1	1	0	1	0	1	1	0	0	0	0	1	1	0	1	1	1	0	0	0	0	0	1	1	0	0	1	0	0	1	1	0	0	1	0	1	0	20	47.619
533	4	24	1	1	1	0	1	1	1	1	1	0	1	0	0	1	0	0	0	0	1	1	1	1	1	0	0	0	1	1	0	1	1	0	0	1	0	0	1	1	0	0	1	0	0	0	21	50
534	4	22	1	1	0	1	0	0	1	1	0	0	0	0	1	1	1	1	0	0	1	1	1	1	1	1	0	1	0	1	1	0	1	1	0	0	1	0	0	0	0	0	0	0	0	0	19	45.2381
535	4	32	2	1	0	0	1	0	1	0	1	0	1	0	0	1	1	1	1	0	1	1	1	0	0	0	0	1	1	1	0	0	0	1	1	0	1	0	0	1	0	0	0	0	1	0	19	45.2381
536	4	29	2	1	0	0	1	0	0	1	0	0	1	1	1	0	1	1	1	0	1	1	0	1	0	0	0	0	0	0	0	1	0	0	0	0	0	0	0	0	0	0	0	0	0	0	12	28.5714
537	4	24	1	1	1	0	1	0	1	1	1	0	0	0	1	0	1	0	1	0	1	1	0	0	1	1	0	0	0	0	1	1	1	0	1	1	1	0	1	1	0	0	1	0	1	0	22	52.381
538	4	31	2	1	0	1	1	0	0	0	0	0	1	1	1	0	1	0	1	0	1	1	0	1	1	1	1	1	1	0	1	1	1	0	1	1	1	0	1	1	0	0	1	1	1	0	26	61.9048
539	4	28	2	1	0	0	0	0	1	1	0	1	1	0	1	0	0	0	0	0	1	0	1	0	1	0	0	0	1	1	0	1	0	0	0	0	1	0	0	0	0	0	1	0	1	0	14	33.3333
540	4	28	2	1	0	1	1	0	1	1	1	0	1	0	1	0	1	0	0	1	1	1	1	0	1	0	1	1	0	0	0	1	0	0	0	1	1	0	1	1	0	0	0	0	0	0	20	47.619
541	4	24	1	1	0	0	0	0	1	1	1	1	1	0	1	1	1	0	0	0	1	0	0	1	1	0	0	0	0	0	0	0	1	0	0	1	1	0	0	0	1	0	0	0	0	0	15	35.7143
542	4	24	2	1	0	0	1	0	0	1	1	0	1	0	1	1	1	0	0	0	1	1	1	0	1	0	0	1	0	0	1	0	0	0	1	0	0	0	0	0	0	0	0	0	0	0	14	33.3333
543	4	24	2	1	0	0	1	1	1	1	1	1	1	0	1	1	1	1	0	1	1	1	1	0	1	0	0	0	1	0	1	0	1	0	0	1	1	0	1	1	0	0	1	0	0	0	24	57.1429
544	4	22	2	1	0	1	1	0	1	0	1	0	0	0	0	1	1	0	0	0	1	1	1	0	0	1	0	0	0	0	1	1	1	0	0	1	1	0	1	1	0	0	0	0	0	1	18	42.8571
545	4	30	1	1	0	1	1	0	1	1	1	0	1	0	1	0	1	0	1	0	1	1	1	1	0	1	0	1	1	0	0	0	0	1	1	1	0	0	1	1	0	0	0	0	0	0	21	50
546	4	21	2	1	0	1	0	0	1	0	1	0	0	0	0	1	0	0	0	0	1	1	1	0	0	1	0	0	0	0	1	1	1	0	0	1	1	0	1	1	0	0	0	0	0	1	16	38.0952
547	4	26	1	1	1	1	1	0	1	1	0	0	0	0	1	1	1	0	0	0	1	1	1	0	1	1	0	1	1	1	1	1	1	0	1	0	0	0	1	1	0	0	1	0	1	0	24	57.1429
548	4	23	1	1	1	1	1	0	0	1	1	1	1	0	1	1	1	0	0	0	1	1	0	0	1	0	1	1	0	0	0	1	0	0	1	0	0	0	1	0	1	0	0	0	1	0	20	47.619
549	4	26	1	1	0	0	1	0	1	1	1	1	0	0	1	1	1	0	0	1	1	0	1	0	1	1	0	0	0	1	0	0	1	0	0	0	1	0	0	1	0	0	0	0	1	0	18	42.8571
550	4	26	2	1	1	0	1	0	1	1	1	1	0	0	1	0	1	0	1	0	1	1	0	0	1	0	0	1	0	0	1	0	1	0	0	0	1	0	1	1	0	0	0	0	1	0	19	45.2381
551	4	32	2	1	0	1	0	1	1	1	1	0	1	0	0	0	1	0	1	1	0	1	1	0	1	1	0	0	1	0	1	1	1	1	1	1	1	0	1	0	1	0	0	0	0	0	23	54.7619
552	4	24	2	1	0	0	1	0	1	1	0	0	0	0	1	1	1	0	0	0	1	1	0	0	1	0	1	0	0	1	0	0	0	0	1	0	0	0	0	1	1	0	0	0	0	0	14	33.3333
553	4	21	2	1	0	1	1	0	1	0	1	0	0	0	0	1	1	0	0	0	1	1	1	0	0	1	0	0	0	0	1	1	1	0	0	1	1	0	1	1	0	0	0	0	0	1	18	42.8571
554	4	24	1	1	0	1	1	0	1	0	1	0	0	0	0	1	1	0	0	0	1	1	1	0	0	1	0	0	0	0	1	1	1	0	0	1	1	0	1	1	0	0	0	0	0	1	18	42.8571
555	10	28	2	2	0	0	0	1	1	0	1	0	1	0	1	0	0	1	0	1	0	1	0	0	0	1	0	0	1	0	0	0	1	0	0	0	1	1	0	0	0	0	0	0	0	0	13	30.9524
556	10	32	2	2	1	1	1	0	1	0	0	1	1	1	1	0	0	0	0	0	0	0	0	0	1	1	0	0	1	1	0	0	1	0	0	0	1	0	0	0	0	0	0	1	0	0	15	35.7143
557	11	28	1	2	0	1	0	1	0	0	0	0	1	1	1	1	1	0	0	1	1	1	1	1	1	1	1	0	1	0	0	0	0	0	0	0	0	0	1	0	0	0	0	0	0	0	17	40.4762
558	11	27	2	2	1	1	0	0	1	1	1	0	0	1	1	1	1	0	0	1	0	1	0	0	0	0	1	0	0	0	0	0	0	0	0	0	1	0	0	0	0	0	1	0	1	0	15	35.7143
559	11	31	1	2	1	1	1	0	1	1	0	1	0	0	1	1	1	0	1	0	0	1	1	0	1	0	0	1	0	1	0	0	0	0	0	0	0	0	0	1	0	0	1	0	1	0	18	42.8571
560	11	28	2	2	0	0	0	1	1	0	1	0	0	1	1	1	1	1	1	1	1	1	0	0	0	1	1	1	1	0	0	0	1	0	0	0	0	0	1	0	0	0	1	0	1	0	20	47.619
561	11	32	1	2	0	0	0	1	1	0	1	0	0	1	1	1	1	1	1	1	1	1	0	0	0	1	1	1	1	0	0	0	1	0	0	0	0	0	0	1	0	1	0	0	0	0	19	45.2381
562	11	36	2	2	0	0	0	1	1	1	1	0	1	1	1	1	1	0	0	0	0	0	0	1	1	0	0	1	0	0	0	1	1	0	0	0	0	1	0	1	0	0	0	0	0	0	16	38.0952
563	9	35	2	2	0	0	1	1	1	1	1	1	1	1	1	1	1	0	1	0	0	1	0	0	1	1	0	0	0	0	0	0	1	0	0	0	1	0	1	1	0	0	0	0	0	0	19	45.2381
564	9	29	1	2	1	0	0	1	0	0	1	0	0	0	0	1	0	1	1	0	0	1	0	1	1	0	0	0	0	0	0	1	1	0	0	0	0	0	0	0	0	1	0	0	1	0	13	30.9524
565	7	34	2	2	0	1	1	0	1	1	1	0	1	0	1	0	1	0	1	1	1	1	1	1	0	1	0	1	1	0	0	0	1	0	0	0	0	0	1	0	0	0	0	0	1	0	20	47.619
566	7	31	2	2	0	1	1	0	1	1	0	0	1	1	1	1	1	0	0	1	1	0	1	0	1	1	0	0	1	1	0	0	0	0	0	0	1	0	0	0	1	0	0	0	0	0	18	42.8571
567	5	33	2	2	0	0	0	1	1	1	1	0	1	0	0	1	1	0	0	0	1	1	0	1	1	0	1	0	1	0	0	0	0	0	0	0	0	0	0	1	0	0	0	1	0	0	15	35.7143
568	5	28	2	2	0	0	1	0	1	0	1	0	1	1	0	1	0	1	0	0	0	1	1	0	0	1	0	0	0	0	0	0	1	0	0	0	0	0	0	0	0	0	0	0	0	0	11	26.1905
569	5	33	2	2	0	0	1	0	1	1	0	0	0	0	0	1	0	0	0	0	1	1	0	1	1	0	0	1	0	0	0	1	0	0	0	0	1	1	0	0	0	0	0	0	0	0	12	28.5714
570	5	30	2	2	0	1	0	0	1	1	0	0	1	1	1	1	0	0	0	0	0	1	0	1	1	0	0	1	0	0	0	1	0	0	0	0	1	1	0	0	0	0	0	0	0	0	14	33.3333
571	5	38	2	2	0	1	0	0	0	0	1	1	1	1	1	1	0	0	0	0	1	1	0	1	1	0	0	1	0	0	0	1	0	0	0	0	1	1	0	0	0	0	0	0	0	0	15	35.7143
572	5	33	2	2	0	1	0	0	0	1	0	1	1	1	1	1	0	0	0	0	1	1	0	1	1	0	0	1	0	0	0	1	0	0	0	0	1	1	0	0	0	0	0	0	0	0	15	35.7143
573	12	24	2	2	0	1	1	0	1	1	0	0	1	0	1	1	0	0	0	1	0	0	0	1	1	0	0	1	1	0	0	0	1	0	0	0	0	0	1	1	0	0	0	0	0	0	15	35.7143
574	12	32	2	2	0	1	1	0	1	1	0	0	0	0	0	1	0	0	0	0	0	1	1	1	1	1	0	1	1	0	0	1	0	0	0	0	0	0	1	1	0	0	0	0	0	0	15	35.7143
575	12	31	1	2	0	1	0	0	0	1	1	1	1	0	1	0	1	1	0	1	1	0	1	1	1	0	1	0	0	0	0	0	1	0	0	0	0	0	0	1	0	0	0	1	0	0	17	40.4762
576	12	28	2	2	0	0	0	1	1	0	0	0	1	0	1	1	1	0	1	0	0	1	0	0	1	1	1	1	1	0	0	1	0	0	0	0	0	0	1	0	0	0	0	0	0	0	15	35.7143
577	12	26	2	2	1	0	1	1	0	0	0	1	0	0	0	1	0	0	1	0	1	0	0	1	0	0	1	1	1	1	0	0	1	0	0	0	0	0	1	1	0	0	0	0	0	0	15	35.7143
578	12	23	2	2	0	1	1	0	1	1	0	0	0	0	0	0	1	0	0	1	1	1	0	0	1	1	0	0	0	0	0	0	1	0	1	1	0	0	1	1	0	0	0	0	0	0	15	35.7143
579	11	26	2	2	0	1	0	0	0	1	0	1	1	0	0	1	0	0	0	0	1	1	0	1	1	1	0	0	1	0	0	1	1	0	0	0	0	1	1	0	0	0	0	0	0	0	15	35.7143
580	11	24	2	2	1	0	0	1	0	1	0	0	1	0	0	1	1	0	1	0	0	0	0	0	1	1	0	1	0	0	0	0	1	0	0	0	0	1	0	1	0	0	0	0	0	0	13	30.9524
581	11	23	2	2	0	0	0	1	0	1	0	0	1	0	1	0	0	1	0	1	0	1	1	1	0	1	1	0	0	1	0	0	1	0	0	0	0	0	0	0	0	0	0	0	0	0	13	30.9524
582	11	28	2	2	1	1	0	0	0	0	0	1	0	1	1	1	1	1	1	0	1	0	1	0	1	0	1	0	1	0	0	0	0	0	0	1	0	1	0	1	0	0	0	0	0	0	17	40.4762
583	11	28	2	2	0	0	1	1	0	0	0	1	1	0	0	0	0	1	1	0	1	1	1	0	0	1	0	0	1	1	0	0	1	0	0	0	0	0	1	1	0	0	0	0	0	0	15	35.7143
584	8	35	2	2	1	1	0	1	0	0	0	0	0	0	0	1	1	0	1	1	1	1	1	1	0	0	1	0	0	0	0	0	1	0	0	0	0	0	0	0	0	0	0	0	0	0	13	30.9524
585	8	29	2	2	0	0	0	1	0	1	0	0	0	1	0	0	0	1	1	1	1	1	1	1	0	0	1	1	0	1	0	0	0	0	0	0	0	0	1	1	0	0	0	0	0	0	15	35.7143
586	8	24	2	2	1	1	0	1	0	0	0	0	1	0	1	0	1	0	1	0	1	1	1	1	1	0	1	1	0	0	0	0	1	0	0	0	0	0	1	1	0	0	0	0	0	0	17	40.4762
587	8	26	2	2	0	1	1	0	0	1	0	0	0	0	0	0	0	1	1	0	0	0	0	0	1	1	0	1	0	0	0	1	0	0	1	1	1	0	0	0	0	0	0	0	0	0	12	28.5714
588	8	32	2	2	0	1	1	0	1	1	0	1	0	0	1	1	1	0	1	0	0	0	0	1	1	0	1	0	0	0	0	0	1	0	0	0	0	0	0	0	0	0	0	0	0	0	13	30.9524
589	8	26	2	2	1	0	1	1	1	0	1	0	0	1	0	1	0	1	1	0	0	0	0	0	0	0	0	1	0	0	0	1	1	0	1	0	1	0	1	0	0	1	0	0	0	0	16	38.0952
590	8	27	2	2	0	1	1	1	1	1	0	0	1	0	1	0	1	0	0	0	1	1	1	0	1	1	0	0	0	0	0	0	0	0	0	0	0	0	1	1	0	0	0	0	0	0	15	35.7143
591	8	38	2	2	0	0	0	1	0	0	1	0	1	0	0	1	1	0	1	1	0	0	1	0	0	1	1	0	0	0	0	0	1	0	1	1	1	0	1	0	0	0	0	0	0	0	15	35.7143
592	8	26	2	2	0	1	0	0	1	1	1	0	0	1	1	1	1	0	0	0	0	0	0	1	1	0	0	1	0	0	0	0	0	0	0	0	0	0	0	0	0	1	0	0	0	0	12	28.5714
593	8	28	2	2	1	1	0	0	1	0	0	1	1	0	1	1	1	0	0	1	1	1	1	0	1	0	0	0	0	0	0	0	0	0	0	0	0	0	1	1	0	1	0	0	0	0	16	38.0952
594	8	26	2	2	0	1	0	0	0	1	1	0	0	0	1	1	1	0	0	1	1	1	1	0	1	0	0	0	0	0	0	0	0	0	0	0	0	0	1	1	0	0	0	0	0	0	13	30.9524
595	8	31	2	2	0	1	0	0	0	1	1	0	0	0	1	1	1	0	0	1	1	1	1	0	1	0	0	0	0	0	0	0	0	0	0	0	0	0	1	1	0	0	0	0	0	0	13	30.9524
596	7	28	2	2	0	1	0	0	0	1	1	1	1	0	1	0	1	1	0	0	1	1	1	1	1	1	1	1	0	0	0	0	1	0	0	0	0	0	1	1	0	0	0	1	0	0	20	47.619
597	7	25	2	2	0	1	1	1	1	1	0	1	1	0	1	1	1	0	0	1	1	1	1	0	1	1	0	1	0	1	0	0	0	0	0	0	0	0	0	1	0	1	0	0	0	0	20	47.619
598	7	27	2	2	1	1	0	1	1	1	0	0	0	0	1	1	1	0	0	1	1	1	1	0	0	1	1	0	1	0	0	0	1	0	0	0	0	0	1	1	0	0	0	0	1	0	19	45.2381
599	7	33	2	2	0	1	1	1	1	1	0	0	0	1	1	0	1	0	1	1	0	0	0	0	1	0	0	1	1	0	0	0	0	0	0	0	0	1	1	1	0	0	0	0	0	0	16	38.0952
600	7	30	2	2	0	1	0	0	0	1	1	1	1	0	1	0	1	1	1	1	1	1	1	1	1	1	1	1	0	0	0	0	1	0	0	0	0	0	1	1	0	0	1	1	1	0	24	57.1429
601	7	27	1	2	1	1	0	0	1	1	0	0	1	0	1	1	1	0	1	1	1	1	0	0	1	1	1	0	0	0	0	0	1	0	0	1	0	0	1	1	0	0	0	0	1	0	20	47.619
602	7	36	2	2	0	1	1	0	1	1	1	1	1	0	1	1	0	0	0	1	0	0	0	0	1	0	0	1	0	0	0	0	0	0	0	0	0	1	0	1	1	0	0	0	0	0	15	35.7143
603	7	34	2	2	0	1	0	0	1	1	0	1	1	0	1	0	0	0	1	1	0	0	1	1	1	0	1	0	1	0	0	1	0	0	0	0	0	0	1	1	0	0	0	1	0	0	17	40.4762
604	7	33	2	2	1	1	1	0	1	1	0	0	0	0	1	0	1	0	0	1	1	1	1	1	1	1	1	1	1	0	0	0	0	0	0	0	0	0	1	1	0	0	0	0	0	0	19	45.2381
605	7	23	1	2	1	1	1	0	1	1	1	1	1	0	1	1	1	0	0	0	0	1	0	0	1	0	0	1	0	0	0	0	1	0	0	0	0	0	0	1	0	0	0	0	0	0	16	38.0952
606	12	24	1	2	0	0	0	0	1	1	1	0	0	0	1	0	1	0	0	0	0	0	1	0	1	0	0	1	0	0	0	1	1	0	0	0	0	0	1	1	0	0	0	0	0	0	12	28.5714
607	12	30	1	2	0	0	0	0	0	0	0	1	0	0	0	0	0	1	0	0	1	1	0	0	1	1	0	1	0	0	0	0	0	0	0	0	0	0	1	1	0	1	0	0	0	0	10	23.8095
608	12	26	1	2	0	0	0	0	1	1	0	1	1	0	1	0	0	0	0	0	1	1	1	0	1	1	0	1	1	0	0	1	0	0	0	1	1	0	1	1	0	0	0	0	0	0	17	40.4762
609	6	32	2	2	1	0	0	1	1	1	1	1	0	0	1	0	0	0	0	1	1	1	0	0	0	1	0	0	1	0	0	1	0	0	0	0	0	1	0	1	0	0	0	0	1	0	16	38.0952
610	6	30	2	2	0	1	1	0	1	1	0	1	1	0	1	1	1	1	1	1	0	1	1	1	0	0	0	1	0	0	0	1	1	0	0	0	0	0	1	0	0	0	1	0	1	0	21	50
611	6	29	2	2	0	0	0	0	1	1	0	0	0	0	1	0	1	0	1	0	1	1	0	0	1	1	0	1	0	0	0	0	0	0	0	0	0	0	1	1	1	1	0	0	0	0	14	33.3333
612	6	33	1	2	0	1	1	0	1	1	0	1	1	1	1	0	1	0	0	1	0	1	0	0	1	0	0	0	0	0	0	1	1	0	0	0	1	1	0	1	0	0	0	0	0	0	17	40.4762
613	6	27	2	2	0	0	1	0	0	0	1	0	1	0	0	1	1	0	1	1	0	0	0	0	1	0	1	1	0	0	0	0	1	0	0	0	0	0	1	0	0	0	0	0	0	0	12	28.5714
614	6	28	2	2	0	0	1	0	1	1	1	0	1	0	1	0	1	0	0	0	0	0	1	0	1	0	0	0	1	0	0	0	1	0	0	0	0	0	0	1	0	0	0	0	0	0	12	28.5714
615	7	32	2	2	0	1	1	0	1	1	1	1	1	1	1	0	1	0	0	1	1	1	0	0	1	0	0	0	0	1	0	0	0	0	1	1	1	0	0	0	0	0	0	0	0	0	18	42.8571
616	7	29	2	2	0	0	1	0	0	0	1	0	1	1	1	0	0	1	0	1	0	0	0	0	1	0	1	1	0	1	0	0	0	0	1	1	0	0	0	0	0	0	0	0	0	0	13	30.9524
617	7	28	1	2	0	0	1	0	1	1	1	0	1	0	1	0	1	0	0	0	0	0	1	0	1	0	0	0	1	0	0	1	0	0	0	1	1	0	0	0	0	0	0	0	0	0	13	30.9524
618	5	30	2	2	0	0	0	0	1	1	0	0	0	1	1	1	0	0	1	0	0	0	0	0	0	0	1	1	0	1	0	0	0	0	0	0	0	0	0	0	0	0	0	0	0	0	9	21.4286
619	5	28	2	2	0	1	0	0	0	1	0	1	1	1	1	1	0	0	0	0	0	1	0	1	0	1	0	1	0	1	0	0	0	0	0	1	0	0	0	0	0	0	0	0	0	0	13	30.9524

## Sheet: Code Sheet
Codebook for Nursing Students and Nurses' Knowledge and Attitudes regarding Children's Pain: A Comparative Cross-sectional Study in Ghana
Variable Name	Variable Label
ID_No	Identification Number
Center	Participant's affiliated institution
DOB_Age	Age of participants in years
Gender	Gender orientation of participants
Status	Participant's Nursing Status
1	Nursing Student
2	Registered Nurse
Scheme for Q1-Q42
1	Correct answer
0	Wrong answer
Options for Q1-Q25
T	TRUE
F	FALSE
TRUE/ FALSE QUESTIONS (CORRECT ANSWER)
Q1	Observable changes in vital signs must be relied upon to verify a child’s/ adolescent’s statement that he/she has severe pain. (F)
Q2	Because their nervous system is underdeveloped, children under 2 years of age have decreased pain sensitivity and limited memory of painful experiences. (F)
Q3	Pediatric patients (infants, children, adolescents) who can be distracted from pain this usually do not have severe pain. (F)
Q4	The usual duration of analgesia of morphine IV is 4-5 hours. (F)
Q5	Comparable stimuli in different people produce the same intensity of pain. (F)
Q6	Children who will require repeated painful procedures (e.g., daily blood draws), should receive maximum treatment for the pain and anxiety of the first procedure to minimize the development of anticipatory anxiety before subsequent procedures. (T)
Q7	Respiratory depression rarely occurs in children/ adolescents who have been receiving stable doses of opioids over a period of months. (T)
Q8	Infants/ children/ adolescents may sleep in spite of severe pain. (T)
Q9	Ibuprofen and other nonsteroidal anti-inflammatory agents are NOT effective analgesics for bone pain caused by metastases. (F)
Q10	Non-drug interventions (e.g. guided imagery, biofeedback, transcutaneous electrical nerve stimulation(TENS) etc.) are very effective for mild-moderate pain control but are rarely helpful for more severe pain. (F)
Q11	Combining analgesics and non-drug therapies that work by different mechanisms (e.g. using acetaminophen, topical anesthetics, sucrose, and non-nutritive sucking) may result in better pain control with fewer side effects than using a single analgesic agent. (T)
Q12	Benzodiazepines do not reliably potentiate the analgesia of opioids’ unless the pain is related to muscle spasms. (T)
Q13	Parents should not be present during painful procedures. (F)
Q14	Adolescents with a history of substance abuse should not be given opioids for pain because they are at high risk for repeated addiction. (F)
Q15	Beyond a certain dosage of morphine, increases in dosage will NOT provide increased pain relief. (F)
Q16	Young infants, less than 6 months of age, cannot tolerate opioids for pain relief. (F)
Q17	Spiritual beliefs may lead a child /adolescent to think that pain and suffering are necessary. (T)
Q18	The child/adolescent with pain should be encouraged to endure as much pain as possible before resorting to an opioid for pain. (F)
Q19	Children, less than 8 years, cannot reliably report pain intensity and therefore, the nurse should rely on the parent’s assessment of the child’s pain intensity. (F)
Q20	Anxiolytics, sedatives and barbiturates are appropriate medications for the relief of pain during painful procedures. (F)
Q21	After the initial recommended dose of opioid analgesic, subsequent doses should be adjusted in accordance with the individual patient’s response. (T)
Q22	The child/adolescent should be advised to use non-drug techniques alone rather than concurrently with pain medications. (F)
Q23	Giving children/adolescents sterile water by injection (placebo) is often a useful test to determine if the pain is real. (F)
Q24	Sedation always precedes opioid related respiratory. (F)
Q25	All children /adolescents whose pain has been treated with opioids for longer than a month are addicted to opioids. (F)
MULTIPLE CHOICE QUESTIONS (MCQs)
Q26	The recommended route of administration of opioid analgesics to children with prolonged cancer-related pain is:
	a. Intravenous
	b. Intramuscular
	c. Subcutaneous
	d. Oral
	e. Rectal
	f. I don’t know
Q27	The usual time to peak effects for traditional analgesics (acetaminophen, NSAIDS, and opioids given orally is
	a. 15 minutes
	b. 30 minutes
	c. 60 minutes
	d. 4 hours
Q28	The recommended route administration of opioid analgesics to children with brief, severe pain of sudden onset, e.g., trauma or postoperative pain is:
	a. Intravenous
	b. Intramuscular
	c. Subcutaneous
	d. Oral
	e. Rectal
	f. I don’t know
Q29	Which of the following analgesic medications is considered the drug of choice for the treatment of prolonged moderate to severe pain for children with cancer?
	a. Acetaminophen
	b. Codeine
	c. Morphine
	d. Meperidine (Demerol)
	e. I don’t know
Q30	Which of the following IV doses of morphine administered would be equivalent to 15 mg of oral morphine?
	a. Morphine 3 mg IV
	b. Morphine 5 mg IV
	c. Morphine 10 mg IV
	d. Morphine 15 mg IV
Q31	Analgesics for post-operative pain should initially be given:
	a. Around the clock on a fixed schedule
	b. Only when the child/adolescent asks for the medication
	c. Only when the nurse determines that the child/adolescent has moderate or greater discomfort
Q32	Analgesia for chronic cancer pain should be given:
	a. Around the clock on a fixed schedule
	b. Only when the child/adolescent asks for the medication
	c. Only when the nurse determines that the child/adolescent has moderate or greater discomfort
Q33	The most likely explanation for why a child/adolescent with pain would request increased doses of pain medication is that:
	a. The child/adolescent is experiencing increased pain.
	b. The child/adolescent is experiencing increased anxiety or depression.
	c. The child/adolescent is requesting more staff attention.
	d. The child’s/adolescent’s requests are related to addiction.
Q34	Which of the following drugs are potentially useful for treatment of children’s cancer pain?
	a. Non-steroidal anti-inflammatory drugs (NSAIDS)
	b. Opioid analgesics
	c. Anti-depressants
	d. Anti-convulsant
	e. All of the above
Q35	The most accurate judge of the intensity of the child’s/adolescent’s pain is the:
	a. Treating physician
	b. Child’s/adolescent’s primary nurse
	c. Child/adolescent
	d. Pharmacist
	e. Child’s/adolescent’s parent
Q36	Which of the following describes the best approach for cultural considerations in caring for child/adolescent in pain?
	a. There are no longer cultural influences on the pain experience in united states due to the diversity of the population.
	b. Healthcare providers should use knowledge that has defined clearly the influence of pain on cultural (e.g. Asians are generally stoic, Hispanics are expressive and exaggerate their pain etc.)
	c. Children/adolescents should be individually assessed to determine cultural influences on pain
Q37	What do you think is the percentage of patients who over report the amount of pain they have? Circle the correct answer.
	a. 0
	b. 10
	c. 20
	d. 30
	e. 40
	f. 50
	g. 60
	h. 70
	i. 80
	j. 90
	k. 100
Q38	The likelihood of opioid addiction in a patient who is being treated with opioid analgesics is:
	a. <1%
	b. 5%
	c. 25%
	d. 50%
	e. 75%
	f. 100%
CASE STUDIES
Q39	Andrew is 15 years old and this is his first day following abdominal surgery. As you enter his room, he smiles at you and continues talking and joking with his visitor. Your assessment reveals the following information: BP = 120/80; HR = 80; R = 18; on a scale of 0 to 10 (0 = no pain/discomfort, 10 = worst pain/discomfort), he rates his pain as 8. On the patient’s record you must mark his pain on…
	0 1 2 3 4 5 6 7 8 9 10
Q40	Two hours after a 15 year old Andrew received morphine 2 mg IV, his pain ratings consistently ranged from 6 to 8 and he had no clinically significant side effects. His physician’s order for analgesia is “morphine IV 1-3 mg q1h PRN pain relief.” The most appropriate action by the nurses is to:
	a. Administer no morphine at this time.
	b. Administer morphine 1 mg IV now.
	c. Administer morphine 2 mg IV now.
	d. Administer morphine 3 mg IV now.
Q41	Robert is 15 years old and this is his first day following abdominal surgery. As you enter his room, he is lying quietly in bed and grimaces as he turns in bed. Your assessment reveals the following information: BP = 120/80; HR = 80; R = 18; on a scale of 0 to 10 (0 = no pain/discomfort, 10 = worst pain/discomfort), he rates his pain as 8. On the patient’s record you must mark his pain on the sca…
	0 1 2 3 4 5 6 7 8 9 10
Q42	Two hours after a 15 year old Robert received morphine 2 mg IV, his pain ratings consistently ranged from 6 to 8 and he had no clinically significant side effects. His physician’s order for analgesia is “morphine IV 1-3 mg q1h PRN pain relief.” The most appropriate action by the nurses is to:
	a. Administer no morphine at this time.
	b. Administer morphine 1 mg IV now.
	c. Administer morphine 2 mg IV now.
	d. Administer morphine 3 mg IV now.
TOTAL SCORES
Total_PNKAS	Total score on the 42-item Pediatric Nurses' Knowledge and Attitudes Survey Regarding Pain (PNKAS) instrument
Total_Percentage_PNKAS	Total percentage scores on the PNKAS instrument
